# Supplementary material for: The influence of antibiotic and mechanical bowel preparation on the microbiome in colorectal cancer surgery: A pilot study
Source: Surg Pract Sci. 2025 Aug 6;22:100302. doi: 10.1016/j.sipas.2025.100302 (PMC12362692; doi:10.1016/j.sipas.2025.100302)
Supplement: Supplementary file 1 [file mmc1.xlsx]

## Sheet: Genus
Phylum	Class	Order	Family	Genus	P1_PreSUR_Junction	P2_PreSUR_Junction	P4_PreSUR_Junction	P5_PreSUR_Junction	P7_PreSUR_Junction	P8_PreSUR_Junction	P9_PreSUR_Junction	P12_PreSUR_Junction	P13_PreSUR_Junction	P14_PreSUR_Junction	P17_PreSUR_Junction	P19_PreSUR_Junction	P20_PreSUR_Junction	P21_PreSUR_Junction	P1_PreSUR_PreJunction	P2_PreSUR_PreJunction	P4_PreSUR_PreJunction	P5_PreSUR_PreJunction	P7_PreSUR_PreJunction	P8_PreSUR_PreJunction	P9_PreSUR_PreJunction	P12_PreSUR_PreJunction	P13_PreSUR_PreJunction	P14_PreSUR_PreJunction	P15_PreSUR_PreJunction	P16_PreSUR_PreJunction	P17_PreSUR_PreJunction	P19_PreSUR_PreJunction	P20_PreSUR_PreJunction	P21_PreSUR_PreJunction	P1_PreSUR_PostJunction	P2_PreSUR_PostJunction	P4_PreSUR_PostJunction	P5_PreSUR_PostJunction	P7_PreSUR_PostJunction	P8_PreSUR_PostJunction	P9_PreSUR_PostJunction	P12_PreSUR_PostJunction	P13_PreSUR_PostJunction	P14_PreSUR_PostJunction	P15_PreSUR_PostJunction	P16_PreSUR_PostJunction	P17_PreSUR_PostJunction	P20_PreSUR_PostJunction	P4_SUR_Junction
Firmicutes	Bacilli	Lactobacillales	Aerococcaceae	Abiotrophia	0	0	0	0	0	0	0	0	0	0	0	0	0	0	0	0	0	0	0	0	0	0	0	0	0	0	0	0	0	0	0	0	0	0	0	0	0	0.469925	0	0	0	0	0	0	0
Proteobacteria	Betaproteobacteria	Burkholderiales	Alcaligenaceae	Achromobacter	0	0	0	0	0	0	0	0	0	0	0	0	0	0	0	0	0	0	0	0	0	0	0	0	0	0	0	0	0	0	0	0	0	0	0	0	0	0	0	0	0	0	0	0	0
Firmicutes	Negativicutes	Acidaminococcales	Acidaminococcaceae	Acidaminococcus	0	0	0	0	0	0	0	0	0	0	0	0	0	0.93985	0	0.37594	0	0	0	0	0	0	0	0	0	0	0	0	0	0.93985	0	0	0	0	0	0	0	0	0	0	0	0	0	0	0
Proteobacteria	Gammaproteobacteria	Pseudomonadales	Moraxellaceae	Acinetobacter	0	0.093985	0	3.28947	0.093985	0	0	0	0.18797	0.093985	0	0	0.56391	0	0.18797	0	0	0.18797	0.37594	2.91353	0.093985	0	0	0	0	0.281955	0	0	0	0	0	2.16165	0.093985	0.469925	0	0	0	0	0.18797	0.093985	0	0.18797	0	0.37594	0
Actinobacteria	Actinobacteria	Actinomycetales	Actinomycetaceae	Actinomyces	0	0	0	0	0	0	0	0	0.845865	0	0	0	0	0	0	0	0	0	0	0	0	0	0	0	0	0	0	0	0	0	0.281955	0.093985	0	0	0	1.50376	0	0	0	0	0	0	0	0	0
Actinobacteria	Coriobacteriia	Eggerthellales	Eggerthellaceae	Adlercreutzia	0	0	0	0	0	0	0	0	0	0	0	0	0	0	0	0	0	0	0	0	0	0	0	0	0	0	0	0	0	0	0	0	0	0	0	0	0	0	0	0	0	0	0	0	0
Firmicutes	Bacilli	Lactobacillales	Aerococcaceae	Aerococcus	0	0	0	0	0	0	0	0	0	0	0	0	0	0	0	0	0	0	0	0	0	0	0	0	0	0	0	0	0	0	0	0	0	0	0	0	0	0	0	0	0	0	0	0	0
Actinobacteria	Actinobacteria	Propionibacteriales	Nocardioidaceae	Aeromicrobium	0	0	0	0	0	0	0	0	0	0	0	0	0	0	0	0	0	0	0	0	0	0	0	0	0	0	0	0	0	0	0	0	0	0	0	0	0	0	0	0	0	0	0	0	0
Proteobacteria	Gammaproteobacteria	Aeromonadales	Aeromonadaceae	Aeromonas	0	0	0	0	0	0	0	0	1.12782	0.75188	0.281955	0	0	0	0	1.78571	0	1.69173	0	0	0	0	0.18797	0.281955	0.845865	0.18797	0.56391	0	0.18797	0.56391	0.56391	4.79323	0	2.25564	0	0	0.845865	0.18797	0	0.37594	0	1.50376	0.75188	3.94737	0.37594
Firmicutes	Clostridia	Clostridiales	Lachnospiraceae	Agathobacter	0	0	0	0	0	3.00752	0	0	0	0	0	0.56391	0	0	0	0.469925	0	0	0.281955	0	0	0	0	0	1.2218	0	1.03383	0.93985	0.093985	0	0	0	0	0	0.469925	0.281955	0	0	0	0	0	0	0	0	0
Firmicutes	Clostridia	Clostridiales	Ruminococcaceae	Agathobaculum	0.093985	0	0	0	0	0	0	0	0	0	0.093985	0	0	0	0	1.69173	0	0	0	0	0.093985	0	0	0	0	0	0	0	0	0	0	0	0	0	0.093985	0	0	0	0	0	0	0	0.56391	0	0
Actinobacteria	Actinobacteria	Micrococcales	Microbacteriaceae	Agreia	0	0	0	0	0	0	0	0	0	0	0	0	0	0	0	0	0	0	0	0	0	0	0	0	0	0.281955	0	0	0	0	0	0	0	0	0	0	0	0	0	0	0	0	0	0	0
Proteobacteria	Alphaproteobacteria	Rhizobiales	Rhizobiaceae	Agrobacterium	0	0	0	0	0	0	0	0	0	0	0	0	0	0	0	0	0	0	0	0	0	0	0	0	0	0	0	0	0	0	0	0	0	0	0	0	0	0	0	0	0	0	0	0	0
Verrucomicrobia	Verrucomicrobiae	Verrucomicrobiales	Akkermansiaceae	Akkermansia	0.281955	0	0	0	0	0	0	0	0	0	0	0	0	0.281955	0	0	0	0	0	0	0	0	0	0	0	0	0	0	0	0.18797	0.18797	0	0	0	0	0	0	0	0	0	0	0	0	0	0
Bacteroidetes	Bacteroidia	Bacteroidales	Rikenellaceae	Alistipes	0.93985	1.12782	0	0	0	1.12782	4.69925	5.35714	0.845865	4.13534	0	3.66541	0.281955	5.92105	0.75188	1.03383	0.093985	0	0.93985	0.845865	4.9812	6.39098	0	2.16165	0.657895	0.18797	0.18797	4.69925	0.93985	2.81955	0.657895	0.093985	0.281955	0	1.8797	1.78571	4.41729	4.22932	0	2.25564	0	0.845865	0.75188	0	0.18797
Firmicutes	Negativicutes	Veillonellales	Veillonellaceae	Allisonella	0	0	0	0	0	0	0	0	0	0	0	0	0	0	0	0	0	0	0	0	0	0.093985	0	0	0	0	0	0	0	0	0	0	0	0	0	0	0	0	0	0	0	0	0	0	0
Bacteroidetes	Bacteroidia	Bacteroidales	Prevotellaceae	Alloprevotella	0	0	0	0	0	0	0	0	0	0	0	0	0	0	0	0	0	0	0	0	0	0	1.31579	0	0.56391	0	0	0	0	0	0	0	0	0	0	0	0	0	0	0	0	0	0	0	0
Actinobacteria	Actinobacteria	Bifidobacteriales	Bifidobacteriaceae	Alloscardovia	0	0	0	0	0	0	0	0	0	0	0	0	0	0	0	0	0	0	0	0	0	0	0	0	0	0	0	0	0	0	0	0	0	0	0	0	0	0.37594	0	0	0	0	0	0	0
Firmicutes	Erysipelotrichia	Erysipelotrichales	Erysipelotrichaceae	Amedibacterium	0	0	0	0	0	0	0	0	0	0	0	0	0	0	0	0	0	0	0	0	0	0	0	0	1.12782	0	0	0	0	0	0	0	0	0	0	0	0	0	0	0	0	0	0	0	0
Firmicutes	Clostridia	Clostridiales	Lachnospiraceae	Anaerobutyricum	3.57143	0.75188	0.18797	0	1.31579	0.56391	1.59774	0.18797	0	0.845865	0	0.18797	0.469925	1.31579	3.57143	1.12782	0.093985	0	0.469925	0.75188	2.34962	0.093985	0	0.093985	0	0	0.281955	0.75188	0.56391	1.69173	1.31579	0.093985	0	0	0.469925	1.78571	0.657895	0.56391	0	0.093985	0	0	0	0.657895	1.2218
Firmicutes	Clostridia	Clostridiales	Peptoniphilaceae	Anaerococcus	0.093985	0	0	2.44361	0	2.63158	0	3.38346	0	0	0	0	0	0	0.093985	0	0	0	0	0	0	3.00752	0	0	0	0	0	0	0	0	0	0.657895	0	0	0	0	0	1.40977	0	0	10.1504	0	0.56391	0	0
Firmicutes	Clostridia	Clostridiales	Eubacteriaceae	Anaerofustis	0	0	0	0	0	0	0	0	0	0	0	0	0	0	0	0	0	0	0	0	0	0	0	0	0	0	0	0	0	0	0	0	0	0	0	0	0	0	0	0	0	0	0	0	0
Firmicutes	Clostridia	Clostridiales	Ruminococcaceae	Anaeromassilibacillus	0	0	0	0	0	0	0	0	0	0	0	0	0	0	0.093985	0	0.093985	0	0	0	0	0	0	0	0	0	0.18797	0	0	0	0	0	0.093985	0	0	0	0	0	0	0	0	0	0	0	0.093985
Firmicutes	Clostridia	Clostridiales	Lachnospiraceae	Anaerostipes	4.51128	0	4.13534	0	1.2218	0.18797	1.12782	0	0.75188	0.281955	4.69925	1.50376	1.40977	0.37594	5.82707	1.2218	6.57895	3.85338	1.50376	0	0.56391	0	0.845865	0.093985	0.469925	3.19549	4.22932	1.2218	0.18797	0.18797	3.7594	0.093985	2.25564	0	0.37594	0.56391	0.56391	0	0	3.19549	0	0	1.69173	0	8.92857
Firmicutes	Clostridia	Clostridiales	Lachnospiraceae	Anaerotignum	0	0	0	0	3.19549	0	1.97368	0.093985	0	0.093985	1.31579	0.657895	0	0	0.18797	0	0	0	1.40977	0	1.78571	0.093985	0	0.281955	0	0	2.16165	0	0	0.37594	0	0	0	0	0.75188	0.281955	0.56391	0	0	0	0	0	0.18797	0	0
Firmicutes	Clostridia	Clostridiales	Ruminococcaceae	Anaerotruncus	0	0	0	0	0	0	0	0	0	0	0	0	0	0	0	0	0	0	0	0	0	0	0	0	0	0	0	0	0	0.093985	0	0	0.18797	0	0	0	0	0	0	0	0	0	0	0	0
Firmicutes	Bacilli	Bacillales	Bacillaceae_1	Anoxybacillus	0	0	0	0	0	0	0	0	0	0	0	0	0	0	0	0	0	0	0	0	0	0	0	0	0	0	0	0	0	0	0	0	0	0	0	0	0	0	0	0	0	0	0	0	0
Tenericutes	Mollicutes	Anaeroplasmatales	Anaeroplasmataceae	Asteroleplasma	0	0	0	0	0	0	0	0	0	0	0	0	0	0	0	0	0	0	0	0	0	0	0	0	0	0	0	0	0.093985	0	0	0	0	0	0	0	0	0	0	0	0	0	0	0	0
Actinobacteria	Coriobacteriia	Coriobacteriales	Atopobiaceae	Atopobium	0	0	0	0	0	0	0	1.12782	0	0	0	0	0	0	0	0	0	0	0	0	0	0.281955	0	0	0	0	0	0	0	0	0	0	0	0.469925	0	0	0	0	0	0	0	0	0	0	0
Firmicutes	Bacilli	Bacillales	Bacillaceae_1	Bacillus	0	0	0	0	0	0	0	0	0	0	0	0	0	0	0	0	0	0	0	0	0	0	0	0	0	0	0	0	0	0	0	0	0	0	0	0	0	0	0	0	0	0	0	0	0
Bacteroidetes	Bacteroidia	Bacteroidales	Bacteroidaceae	Bacteroides	8.45865	11.1842	3.57143	0	12.312	1.69173	8.36466	17.0113	0.093985	33.2707	3.85338	3.94737	1.12782	9.58647	7.04887	10.4323	3.28947	3.00752	16.3534	4.79323	7.14286	14.9436	3.85338	18.0451	6.20301	0	3.7594	3.66541	2.53759	9.58647	7.23684	1.50376	3.28947	6.57895	15.4135	5.54511	7.42481	11.5602	2.25564	28.7594	0.56391	3.00752	4.32331	5.92105	2.34962
Bacteroidetes	Bacteroidia	Bacteroidales	Barnesiellaceae	Barnesiella	0.18797	1.59774	0	0	0	0	3.47744	0	0	0	0.469925	0	0.093985	0.56391	0.281955	0.093985	0	0	0.093985	0	2.53759	0	0	0	0	0	0	0	0.657895	0.18797	0.093985	0.093985	0	0	0.18797	0	2.81955	0	0	0	0	0	0	0	0
Firmicutes	Clostridia	Clostridiales	Christensenellaceae	Beduinibacterium	0	0	0	0	0	0	0	0	0	0	0	0	0	0	0	0	0	0	0	0	0	0	0	0	0	0	0	0	0	0.18797	0	0	0	0	0	0	0	0	0	0	0	0	0	0	0
Actinobacteria	Actinobacteria	Bifidobacteriales	Bifidobacteriaceae	Bifidobacterium	4.88722	1.2218	1.8797	0	0	0	2.16165	0.93985	1.50376	0	0.281955	0.281955	1.03383	11.8421	7.33083	0.93985	1.12782	0.657895	0.281955	9.21053	2.53759	1.40977	0.281955	0.093985	3.19549	0	0.75188	0.093985	0.37594	7.5188	3.19549	0	0.56391	3.00752	0.657895	0	1.03383	1.59774	0.56391	0	0	0	0.469925	3.66541	4.51128
Proteobacteria	Deltaproteobacteria	Desulfovibrionales	Desulfovibrionaceae	Bilophila	0	0	0.093985	0	0.093985	0	0.18797	0.18797	0	0	0	0.18797	0	1.03383	0.18797	0	0	0	0	0	0.37594	0.093985	0	0	0	0	0	0.281955	0	0.56391	0	0	0.093985	0	0.281955	0	0	0	0	0	0	0	0	0	0
Firmicutes	Clostridia	Clostridiales	Lachnospiraceae	Blautia	8.27068	4.88722	0.18797	0	6.39098	4.79323	2.72556	0	1.40977	0	0.281955	3.1015	7.98872	3.00752	5.16917	3.7594	0.469925	1.69173	3.47744	1.40977	4.41729	0.093985	0.469925	0.75188	2.81955	0	0.56391	2.25564	8.08271	4.13534	4.60526	0.75188	0.37594	3.00752	5.07519	1.40977	1.8797	1.12782	0.18797	0	0	1.31579	1.40977	2.53759	0.657895
Proteobacteria	Alphaproteobacteria	Rhizobiales	Bradyrhizobiaceae	Bradyrhizobium	0	0	0	0	0	0	0	0	0.469925	0.281955	0	0	0	0	0	0.37594	0	0.093985	0	1.78571	0	0	0	0	0	0	0	0	0	0.093985	0	0	0	0	0	0	0	0	0	0	0	0	0	0	0
Proteobacteria	Alphaproteobacteria	Caulobacterales	Caulobacteraceae	Brevundimonas	0	0	0	0	0	0	0	0	0	0	0	0	0	0	0	0	0	0	0	0	0	0	0	0	0	0	0	0	0	0	0	0	0	0	0	0	0	0	0	0	0	0.37594	0	0	0
Proteobacteria	Alphaproteobacteria	Rhizobiales	Brucellaceae	Brucella	0	0	0	0	0	0	0	0	0	0	0	0	0	0	0	0	0	0	0	0	0	0	0	0	0	0	0	0	0	0	0	0	0	0	0	0	0	0	0	0	0	0	0.37594	0	0
Firmicutes	Clostridia	Clostridiales	Ruminococcaceae	Butyricicoccus	0	0	0	0	0.18797	0	0	0	0	0	0	0	0	0	0	0	0	0	0	0	0	0	0	0	0	0	0	0	0	0	0	0	0	0	0	0	0	0	0	0	0	0	0.281955	0	0
Bacteroidetes	Bacteroidia	Bacteroidales	Odoribacteraceae	Butyricimonas	0.18797	0.18797	0	0	0.37594	0	0	0	0	0	0	0.093985	0	0	0.18797	0.18797	0	0	0	0	0	0.469925	0	0	0	0	0	0.469925	0.093985	0.093985	0.37594	0	0.093985	0	0.37594	0.281955	0.093985	0.18797	0	0	0	0	0	0	0
Campilobacterota	Campylobacteria	Campylobacterales	Campylobacteraceae	Campylobacter	0	0	0.093985	0	0	0	0	0	0	0	0	0	0	0	0.18797	0	0	0	0.18797	0	0	0	0	0	0.657895	0	0	0	0	0	0.56391	0	1.40977	0	0	0	0	0	0	0	0	0	0	0	0
Bacteroidetes	Flavobacteriia	Flavobacteriales	Flavobacteriaceae	Capnocytophaga	0	0	0	0	0	0	0	0	0	0	0	0	0	0	0	0	0	0	0	0	0	0	0	0	0	0	0	0	0	0	0	0	0	0	0	0	0	0.845865	0	0	0	0	0.093985	0	0
Firmicutes	Clostridia	Clostridiales	Catabacteriaceae	Catabacter	0	0	0	0	0	0	0.281955	0	0	0	0	0	0	0	0	0	0	0	0	0	0	0	0	0	0	0	0	0	0	0	0	0	0	0	0	0	0	0	0	0	0	0	0	0	0
Firmicutes	Erysipelotrichia	Erysipelotrichales	Erysipelotrichaceae	Catenibacterium	0	1.12782	0	0	0	0.18797	0	0	0	0	0.281955	6.29699	0.56391	3.19549	0	0	0	2.53759	0	0	0	0	0	0	0.56391	0	0.281955	5.73308	3.66541	3.00752	0.281955	0	0	0	0.18797	0.56391	0	0.281955	0	0	0	0	2.16165	1.31579	0.281955
Firmicutes	Clostridia	Clostridiales	Lachnospiraceae	Catonella	0	0	0	0	0	0	0	0	0	0	0	0	0	0	0	0	0	0	0	0	0	0	0	0	0	0	0	0	0	0	0	0	0	0	0	0	0	0	0	0	0	0	0.845865	0	0
Firmicutes	Clostridia	Clostridiales	Lachnospiraceae	Cellulosilyticum	0	0	0	0	0	0	0	0	0	0	0	0	0	0	0	0	0	0	0	0	0.18797	0	0	0	0	0	0	0	0	0	0	0	0	0	0	0	0	0	0	0	0	0	0	0	0
Proteobacteria	Gammaproteobacteria	Cellvibrionales	Cellvibrionaceae	Cellvibrio	0	0	0	0	0	0	0	0	0	0	0	0	0	0	0	0	0	0	0	0	0	0	0	0	0	0	0	0	0	0	0	0	0	0	0	0	0	0	0	0	0	0	0	0	0
Bacteroidetes	Flavobacteriia	Flavobacteriales	Weeksellaceae	Chryseobacterium	0	0	0	0.56391	0	0.093985	0	0	0	0	0	0	0	0	0	0.469925	0	0.56391	0	2.44361	0	0	0.18797	0.469925	0.845865	0.18797	0	0	0	0	0	0	0	0	0	0	0.093985	0	2.06767	0	1.31579	0.093985	0	0	0
Proteobacteria	Gammaproteobacteria	Enterobacterales	Enterobacteriaceae	Citrobacter	0	0	0	0	0.37594	0	0	0	1.12782	0	0.281955	0	1.78571	0	0	2.16165	0	1.31579	0.56391	0	0	0	3.94737	0	0.657895	1.97368	0	0	0	0	0.281955	7.80075	0	4.32331	0	2.81955	0	0.75188	0	0.281955	0	1.69173	1.97368	3.00752	0
Synergistetes	Synergistia	Synergistales	Synergistaceae	Cloacibacillus	0.093985	0	0	0	0	0	0	0	0	0	0	0	0	0	0	0	0	0	0	0	0	0	0	0	0	0	0	0	0	0	0	0	0	0	0	0	0	0	0	0	0	0	0	0	0
Bacteroidetes	Flavobacteriia	Flavobacteriales	Weeksellaceae	Cloacibacterium	0	0.093985	0.093985	1.31579	0	0	0	0	0	0	0	0	0	0	0.18797	0.093985	0	0	0	0	0	0	0.18797	0	0	0	0.093985	0	0	0	0	0	0	0	0	0.657895	0	0	0	0	0	0.75188	0	0.93985	0
Firmicutes	Clostridia	Clostridiales	Peptostreptococcaceae	Clostridioides	0	0	0	0	0	0	0	0	0	0	0	0	0	0	0	0	0	0	0	0	0	0	0	0	0	0	0	0	0	0	0	0	0	0	0	0	0	0	0	0	0	0	0	0	0
Firmicutes	Clostridia	Clostridiales	Ruminococcaceae	Clostridium_IV	0	0	0	0	0.37594	0	0	0	0	0.093985	0	0	0	0.37594	0	0	0	0	0.37594	0.93985	0	0	0	0	0	0	0	0	0	0.281955	0	0	0	0	0.56391	0.657895	0	0	0	0	0	0	0	0	0
Firmicutes	Clostridia	Clostridiales	Clostridiaceae_1	Clostridium_sensu_stricto	0	0	0	0	0	0	0	0	0	0	0.18797	0	0	0	0	0.657895	0	0	0	0	0.093985	0	0	0	0.657895	0	0	0	0.37594	0.093985	0.093985	0	0	0	0	0	0.093985	0.093985	0	0	0	0	0.093985	0	0
Firmicutes	Clostridia	Clostridiales	Lachnospiraceae	Clostridium_XlVa	0	0	0.18797	0	0	0	0	0	0.093985	0	0	0	0	0	0	0	0	0	0	0	0	0	0	0	0	0	0	0	0	0.18797	0	0	0	0	0	0	0	0	0	0	0	0.18797	0	0	0
Firmicutes	Erysipelotrichia	Erysipelotrichales	Erysipelotrichaceae	Clostridium_XVIII	0	0	0	0	0	0	0	0	0.093985	0	0	0	0	0	0.093985	0.281955	0	0	0	0	0	0	0	0	0	0.18797	0	0	0	0	0.093985	0	0	0	0	0	0	0	0	0	0	0.093985	0	0	0
Actinobacteria	Coriobacteriia	Coriobacteriales	Coriobacteriaceae	Collinsella	0.469925	0.37594	3.38346	0	0	0	1.2218	0.37594	0	0	0.469925	0.37594	0	4.69925	0.657895	0.845865	4.79323	0.18797	0.37594	0	0.657895	0.657895	1.40977	0.75188	0.093985	0	0.093985	0.37594	0.093985	6.57895	0.469925	0.56391	1.59774	0	0.75188	0.845865	1.03383	0.657895	0	0	0	0	2.25564	0.469925	3.1015
Proteobacteria	Betaproteobacteria	Burkholderiales	Comamonadaceae	Comamonas	0	0	0	0	0	0	0	0	0	0	0	0	0	0	0	0.093985	0	0	0	0	0	0	0	0	0	0	0	0	0	0	0	0	0	0	0	0	0	0.37594	0	0	0	0	0	0	0
Firmicutes	Erysipelotrichia	Erysipelotrichales	Erysipelotrichaceae	Coprobacillus	0.18797	0	0	0	0	0	0	0	0	0	0	0	0	0	0.75188	0.56391	0	0	0	0	0	0	0	0	0	0	0	0	0	0	0.093985	0	0	0	0	0	0	0	0	0	0	0	0	0	0
Bacteroidetes	Bacteroidia	Bacteroidales	Barnesiellaceae	Coprobacter	0	0	0.37594	0	0.845865	0	0.18797	0.18797	0	0	0.18797	0.093985	0	0.18797	0	0.75188	0.657895	0	0	0	0.281955	0.18797	0	0	0	0	0	0.18797	0	0.18797	0	0	0.469925	0	0	0	0.37594	0.18797	0	0	0	0	0	0	0.56391
Firmicutes	Clostridia	Clostridiales	Lachnospiraceae	Coprococcus	1.50376	0	0	0	0.657895	0.75188	0.093985	1.40977	0	0	0.56391	0.18797	0	0.75188	0.75188	0.469925	0	0	0.469925	0	0	1.12782	0	0	0	0	0.281955	0.281955	0.18797	0	0.93985	0	0	0.281955	0.469925	0	0.37594	0.845865	0	0	0	0	0	0	0
Actinobacteria	Actinobacteria	Mycobacteriales	Corynebacteriaceae	Corynebacterium	0	0	0	0	0	0.469925	0	0	0.281955	0	0	0	0.093985	0	0	0	0	0.18797	0	1.12782	0	0	8.83459	0	0	0.093985	0.093985	0	0	0.18797	0.56391	0	0	1.59774	0	0	0.18797	0	0	0	0	0.56391	0	0	0
Proteobacteria	Alphaproteobacteria	Rhodospirillales	Acetobacteraceae	Craurococcus	0	0	0	0	0	0	0	0	0	0	0	0	0	0	0	0	0	0	0	0	0	0	0	0	0	0.18797	0	0	0	0	0	0	0	3.7594	0	0	0	0	0	0	0	0	0	0	0
Firmicutes	Clostridia	Clostridiales	Lachnospiraceae	Cuneatibacter	0	0	0	0	0	0	0	0	0	0	0	0	0	0	0	0	0	0	0	0	0	0	0	0	0	0	0.093985	0	0	0.093985	0	0	0	0	0	0	0	0	0	0	0	0	0	0	0
Actinobacteria	Actinobacteria	Propionibacteriales	Propionibacteriaceae	Cutibacterium	0.093985	0.845865	0	0	0	0	0	0	2.53759	0	0.18797	0	1.8797	0	0	0.93985	0	0	0.18797	2.44361	0	0	0	0	0.18797	0.18797	0.093985	0	0	0.093985	0	0.56391	0	0.93985	0	0.75188	0	0	0.469925	0.093985	0	0	0	0.281955	0
Deinococcus_Thermus	Deinococci	Deinococcales	Deinococcaceae	Deinococcus	0	0.56391	0	0	0	0	0	0	0	0	0	0	0	0	0	0	0	0	0	0	0	0	0	0	0	0	0	0	0	0	0	0	0	0	0	0	0	0	0	0	0	0	0	0	0
Proteobacteria	Betaproteobacteria	Burkholderiales	Comamonadaceae	Delftia	0	0	0	0	0	0	0	0	0	0	0	0	0	0	0	0	0	0	0	0	0	0	0	0	1.50376	0	0	0	0	0	0	0	0	0	0	0	0	0	0	0	0	0	0	0	0
Actinobacteria	Actinobacteria	Micrococcales	Dermabacteraceae	Dermabacter	0	0	0	0	0	0	0	0	0	0	0	0	0	0	0	0	0	0	0	0	0	0	0	0	0	0	0	0	0	0	0	0	0	0	0	0	0	0	0	0	0	0	0	0	0
Proteobacteria	Deltaproteobacteria	Desulfovibrionales	Desulfovibrionaceae	Desulfovibrio	0.93985	0.093985	0	0	0.18797	0	0.845865	0	0	0	0	0.281955	0.657895	0	1.03383	0	0	0	0.093985	0	1.2218	0	0	0	0	0	0	0.281955	0.18797	0	0.469925	0	0	0	0.56391	0.37594	0.75188	0	0	0.18797	0	0	0	0	0
Proteobacteria	Alphaproteobacteria	Rhizobiales	Devosiaceae	Devosia	0	0	0	0	0	0	0	0	0	0	0	0	0	0	0	0	0	0	0	0	0	0	0	0	0	0	0	0	0	0	0	0	0	0.093985	0	0	0	0	0	0	0	0	0	0	0
Firmicutes	Negativicutes	Veillonellales	Veillonellaceae	Dialister	1.31579	0	0	0	0	0	1.8797	0.18797	0	0	0.18797	3.66541	0	0	1.2218	0.37594	0	0	0	0.56391	1.97368	0	0	0	0	1.97368	0.37594	3.66541	0	0	1.59774	0	0	0	0	0.093985	1.50376	0.37594	0	0	0	0	0.469925	0.18797	0
Proteobacteria	Betaproteobacteria	Burkholderiales	Comamonadaceae	Diaphorobacter	0	0	0	5.73308	0	0	0	0	0	0	0	0	0	0	0	0	0	0	0	0	0	0	0	0	0	0	0	0	0	0	0	0	0	0	0	0	0	0	0	0	0	0	0	0	0
Firmicutes	Erysipelotrichia	Erysipelotrichales	Erysipelotrichaceae	Dielma	0	0	0	0	0	0	0	0	0	0	0	0	0	0	0	0	0.37594	0	0	0	0	0	0	0	0	0	0	0	0	0	0	2.16165	0.18797	0	0	0	0	0	0	0	0	0	0	0	0.18797
Firmicutes	Clostridia	Clostridiales	Lachnospiraceae	Dorea	0	0	1.03383	0	1.31579	0	0.093985	0	0	0.18797	1.50376	0.093985	0	0.18797	0	0	1.59774	0	0	0.93985	0.281955	0	0	0.845865	0	0	1.03383	0.281955	0	0.093985	0.37594	0	1.2218	1.8797	0.657895	0	0.845865	0.093985	0	0	0	0	0.56391	0	0.93985
Proteobacteria	Betaproteobacteria	Burkholderiales	Oxalobacteraceae	Duganella	0	0	0	0	0	0	0	0	0	0	0	0	0	0	0	0	0	0	0.93985	0	0	0	0	0	0	0	0	0	0	0	0	0	0	0	0	0	0	0	0	0	0	0	0	0	0
Bacteroidetes	Bacteroidia	Bacteroidales	Muribaculaceae	Duncaniella	0	0	0	0	0	0	0	0	0	0	0	0	0	0	0	0	0	0	0	0	0	0	0	0	0	0	0	0	0	0	0.469925	0	0	0	0	0	0	0	0	0	0	0	0	0	0
Proteobacteria	Betaproteobacteria	Burkholderiales	Sutterellaceae	Duodenibacillus	0	0	0	0	0	0	0	0	0	0	0	0.469925	0	0	0	0	0	0	0	0	0	0	0	0	0	0	0	0.469925	0	0	0	0	0	0	0	0	0	0	0	0	0	0	0	0	0
Firmicutes	Clostridia	Clostridiales	Ruminococcaceae	Dysosmobacter	0	0	0.18797	0	0.18797	0	0.281955	0	0	0	0	0.281955	0	0	0.18797	0	0.18797	0	0.56391	0	0	0	0	0	0	0.75188	0	0.37594	0	0	0.469925	0	0	0	0.469925	0	0.37594	0	0	0	0	0.56391	0.93985	0	0
Actinobacteria	Coriobacteriia	Eggerthellales	Eggerthellaceae	Eggerthella	0.18797	0	0.093985	0	0	0	0	0.37594	0	0.093985	0	0	0	0	0	0	0	0	0	0	0	0.093985	0	0	0	0	0	0	0	0	0	0	0	0	0	0	0	0.093985	0	0	0	0	0	0	0.093985
Proteobacteria	Betaproteobacteria	Neisseriales	Neisseriaceae	Eikenella	0	0	0	0	0	0	0	0	0	0	0	0	0	0	0	0	0	0	0	0	0	0.093985	0	0	0	0	0	0	0	0	0	0	0	0	0	0	0	0	0	0	0	0	0	0	0
Firmicutes	Clostridia	Clostridiales	Lachnospiraceae	Eisenbergiella	0	0	0	0	0	0	0	0.37594	0	0.093985	0	0	0	0.093985	0.093985	0	0	0	0	0	0	0.18797	0	0	0	0	0	0	0	0	0	0	0	0	0	0	0	0	0	0.093985	0	0	0	0	0
Bacteroidetes	Flavobacteriia	Flavobacteriales	Weeksellaceae	Elizabethkingia	0	0	0	0	0	0	0	0	0	0	0	0	0	0	0	0	0	0	0	0	0	0	0	0	0	0	0	0	0	0	0	0	0	0.845865	0	0	0	0	0	0	0	0	0	0	0
Proteobacteria	Gammaproteobacteria	Pseudomonadales	Moraxellaceae	Enhydrobacter	0	0	0	0	0	0	0	0	0	0	0	0	0	0	0	0	0	0	0.281955	0	0	0	0	0	0	0	0	0	0	0	0	0	0	0.093985	0	0.281955	0	0	0	0	0	0	0	0	0
Firmicutes	Clostridia	Clostridiales	Lachnospiraceae	Enterocloster	0.093985	0.469925	0.56391	0.657895	0	0	0	0.93985	23.1203	7.33083	0	0	0	0	0	0.845865	0.093985	0	0	0	0	1.8797	3.94737	1.78571	0	1.78571	0.37594	0	0.18797	0.281955	0.18797	0	0.281955	0	0	0.37594	0	0.56391	1.69173	6.29699	0	2.25564	0	0	0.281955
Firmicutes	Bacilli	Lactobacillales	Enterococcaceae	Enterococcus	0	0.281955	0	0	0	0	0	0.657895	15.4135	2.44361	1.2218	0	0.93985	0	0	8.27068	0	9.11654	0	0	0	0.845865	9.3985	1.59774	6.57895	0.093985	1.03383	0.093985	0.18797	0.18797	0	9.96241	0	3.38346	0	3.66541	0.75188	1.03383	9.77444	2.81955	8.08271	10.4323	1.50376	2.06767	0.56391
Firmicutes	Erysipelotrichia	Erysipelotrichales	Erysipelatoclostridiaceae	Erysipelatoclostridium	0.093985	0	1.03383	0	0	0	0.093985	0	0	0.281955	0	0	0	0	0.37594	0	0.657895	0	0	0	0.093985	0	0	0.093985	0	0.56391	0	0	0	0	0	0	0.093985	0	0	0	0	0	0	0.657895	0	0	0	0	1.2218
Proteobacteria	Gammaproteobacteria	Enterobacterales	Enterobacteriaceae	Escherichia_Shigella	0.18797	8.92857	1.31579	0	0	0	0	6.29699	0.18797	0	0.845865	0	0	0.469925	0.37594	0	1.31579	0	0	1.59774	0	5.26316	0	0	0	0	0.37594	0	1.2218	0.093985	0	2.34962	1.12782	0	0	0	0	2.72556	0	0	2.06767	0	0.37594	0	0.845865
Firmicutes	Clostridia	Clostridiales	Eubacteriaceae	Eubacterium	0	0	0	0	0	0	0	0	0	0	0	0	0	0	0	0	0	0	0	0	0	0	0	0	0	0	0	0	0	0	0	0	0	0	0	0	0	0	0	0	0	0	0	0	0
Firmicutes	Bacilli	Lactobacillales	Aerococcaceae	Facklamia	0	0	0	0	0	0	0	0	0	0	0	0	0	0	0	0	0	0	0	0	0	0	0	0	0	0	0	0	0	0	0	0	0	0	0	0	0	0	0	0	0	0	0	0	0
Firmicutes	Erysipelotrichia	Erysipelotrichales	Erysipelotrichaceae	Faecalibacillus	0.469925	0	0.093985	0	2.25564	5.6391	0.469925	0	0	0	2.16165	0	0	0.469925	0.469925	0	0	0	1.03383	0	0	0	0	0	0	0	0.56391	0	0	0	0	0	0	0	0.56391	1.69173	1.03383	0	0	0	2.06767	0	2.06767	0	0
Firmicutes	Clostridia	Clostridiales	Ruminococcaceae	Faecalibacterium	6.8609	4.32331	0	0.18797	11.1842	14.7556	5.16917	0	0	0.75188	14.8496	8.17669	2.81955	0.93985	6.48496	4.41729	0	1.8797	10.5263	3.85338	4.13534	0.093985	0	1.78571	2.81955	0	14.5677	6.8609	6.10902	2.25564	7.42481	0.56391	0.093985	0.93985	8.92857	3.57143	4.69925	0.75188	0	0	0	0.281955	5.35714	1.69173	0
Firmicutes	Clostridia	Clostridiales	Lachnospiraceae	Faecalicatena	0	0	0	0	0	0	0	0	0	0	0	0	0	0	0	0	0	0	0	0	0	0	0	0	0	0	0	0	0	0	0	0	0	0	0	0	0	0	0	0	0	0	0	0	0
Firmicutes	Erysipelotrichia	Erysipelotrichales	Erysipelotrichaceae	Faecalicoccus	0	0	0	0	0	0	0	0.18797	0	0	0	0	0	0	0	0	0	0	0	0	0	0.093985	0	0	0	0	0	0	0	0	0	0	0	0	0	0	0	0.37594	0	0	0	0	0	0	0
Firmicutes	Clostridia	Clostridiales	Lachnospiraceae	Faecalimonas	0	0	0.18797	0	0	0	0	0	0	0	0	0	0	0	0	0	0	0	0	0	0	0	0	0	0	0	0	0	0	0	0	0	0.093985	0	0	2.06767	0	0.093985	0	0	0	0	0	0	0.281955
Firmicutes	Erysipelotrichia	Erysipelotrichales	Erysipelotrichaceae	Faecalitalea	0.18797	0	0	0	0	0	0	0	0	0	0	0	0	0.657895	0	0	0	0	0	0	0	0	0	0	0	0	0	0	0.093985	0.281955	0	0	0	0	0	0	0	0	0	0	0	0	0	0.37594	0
Firmicutes	Clostridia	Clostridiales	Peptoniphilaceae	Fenollaria	0	0	0	0	0	0	0	0	0	0	0	0	0	0.093985	0	0	0	0	0	0	0	0	0	0	0	0	0	0	0	0	0	0.18797	0	0	0	0	0	0	0	0	0	0	0	0	0
Firmicutes	Clostridia	Clostridiales	Peptoniphilaceae	Finegoldia	0	0	0	0	0	0.75188	0	2.44361	0	0	0	0	0	0	0	0	0	0.93985	0	0	0	2.06767	0	0	0	0	0	0	0	0	0	0	0	0.56391	0	0	0	0.657895	0	0	0	0	0	0	0
Bacteroidetes	Flavobacteriia	Flavobacteriales	Flavobacteriaceae	Flavobacterium	0	0	0	0	0	0	0	0	0	0	0	0	0	0	0	0	0	0	0	0	0	0	0	0	0	0	0	0	0	0	0	0	0	0	0	0	0	0	0	0	0	0	0	0	0
Firmicutes	Clostridia	Clostridiales	Ruminococcaceae	Flavonifractor	0	0	0.093985	0	0	0	0	0	0	0.281955	0	0	0	0	0	0	0	0	0	0	0	0	0	0	0	0	0	0	0	0	0	0	0	0	0	0	0	0	0	0.657895	0	0.93985	0	0	0
Firmicutes	Clostridia	Clostridiales	Lachnospiraceae	Frisingicoccus	0	0	0	0	0	0	0	0	0	0	0	0	0	0	0	0	0	0	0	0	0	0	0	0	0	0	0	0	0	0	0	0	0	0	0	0	0	0	0	0	0	0	0	0	0
Firmicutes	Bacilli	Lactobacillales	Lactobacillaceae	Fructilactobacillus	0	0	0	0	0	0	0	0	0	0	0	0	0	0	0	0	0	0	0	0	0	0	0	0	0	0	0	0	0	0	0	0	0	0	0	0	0	0	0	0	0	0	0	0	0
Firmicutes	Clostridia	Clostridiales	Lachnospiraceae	Fusicatenibacter	0.281955	0.18797	1.31579	0	0.469925	9.68045	0.56391	0	0	0	0.93985	1.78571	0	0.18797	0	0	1.31579	0	0.093985	0	0.845865	0	1.78571	0.37594	0	3.57143	0.281955	1.03383	0.56391	0.37594	0.093985	0	1.03383	0	0.093985	0	1.8797	0.18797	0	0	0	0.37594	0.18797	2.53759	2.81955
Fusobacteria	Fusobacteriia	Fusobacteriales	Fusobacteriaceae	Fusobacterium	0.093985	0	0.37594	0	0.469925	0	0.37594	1.12782	1.31579	0.093985	3.47744	0	2.16165	0	0	1.31579	0.093985	0	0	0	1.2218	3.28947	0	0.469925	2.91353	0.281955	10.7143	0	0	0.18797	0.75188	2.63158	7.80075	4.69925	0	1.31579	0.657895	2.34962	12.312	0	0	0.469925	0.93985	0	0
Bacteroidetes	Bacteroidia	Bacteroidales	Odoribacteraceae	Gabonibacter	0	0	0	0	0	0	0	0	0	0	0	0	0	0	0	0	0	0	0	0	0	0	0	0	0	0	0	0	0	0	0	0	0	0	0	0	0	0	0	0	0	0	0	0	0
Actinobacteria	Actinobacteria	Bifidobacteriales	Bifidobacteriaceae	Gardnerella	0	0	0	0	0	0	0	0	0	0	0	0	0	0	0	0	0	0	0	0	0	0	0	0	0	0	0	0	0	0	0	0	0	0	0	0	0	0	0	0	0	0	0	0	0
Firmicutes	Bacilli	Bacillales	Bacillales_Incertae_Sedis_XI	Gemella	0.093985	0	0	0	0	0	0	0	2.16165	0	0.281955	0	0	0	0	0	0	0	0	0	0	0	0	0.56391	0.657895	0	0.093985	0	0	0.093985	0.93985	0	1.12782	0	0	0	0	0.56391	0	0	0	0	0.56391	0	0
Actinobacteria	Coriobacteriia	Eggerthellales	Eggerthellaceae	Gordonibacter	0	0	0	0	0	0	0	0	0	0	0	0	0	0	0	0	0	0	0	0	0	0	0	0	0	0	0	0	0	0	0	0	0	0	0	0	0	0	0	0	0	0	0	0	0
Acidobacteria	Acidobacteria_Gp16	Gp16	Gp16	Gp16	0	0	0	0	0	0	0	0	0	0	0	0	0	0.093985	0	0	0	0	0	0	0	0	0	0	0	0	0	0	0	0	0	0	0	0	0	0	0	0	0	0	0	0	0	0	0
Acidobacteria	Acidobacteria_Gp6	Gp6	Gp6	Gp6	0	0	0	0	0	0	0	0	0	0	0	0	0	0	0	0	0	0	0	0	0	0	0	0	0	0	0	0	0	0	0	0	0	0	0	1.31579	0	0	0	0	0	0	0	0	0
Cyanobacteria_Chloroplast	Cyanobacteria	Family_II	Family_II	GpIIa	0	0	0	0	0	0	0	0	0	0	0	0	0	0	0	0	0	0	0	0	0	0	0	0	0	0	0	0	0	0	0	0	0	0	0	0	0	0	0	0	0	0	0	0	0
Firmicutes	Bacilli	Lactobacillales	Carnobacteriaceae	Granulicatella	0	0	0.18797	0	0	0	0	0	0	0.18797	0	0	0	0	0	0	0	0	0	0	0	0	0	0	0	0	0	0	0.281955	0	0.281955	1.03383	0.75188	0	0	0	0.093985	0.657895	0	0	0	0	0	0	0
Proteobacteria	Gammaproteobacteria	Pasteurellales	Pasteurellaceae	Haemophilus	0	0	0.093985	0	0	0	0	0	0.75188	0	0.093985	0	0	0	0	0.093985	0.37594	0	0	0	0	0	1.03383	1.8797	3.28947	0	0	0	0.18797	0	1.78571	0	3.85338	2.34962	0	2.81955	0.281955	1.78571	0	0.281955	0	0	1.03383	0	0
Proteobacteria	Gammaproteobacteria	Enterobacterales	Hafniaceae	Hafnia	0	0	0	0	0	0	0	0	0	0	0	0	0	0	0	0	0	0	0	0	0	0	0	0	0	0	0	0	0	0	0	0	0	0	0	0	0	0	0	0	0	0	0	0	0
Proteobacteria	Gammaproteobacteria	Oceanospirillales	Halomonadaceae	Halomonas	0	0	0	0	0	0	0	0	0	0	0	0	0	0	0	0	0	0	0	0	0	0	0	0	0	0	0	0	0	0	0	0	0	0	0	0	0	0	0	0	0	0	0	0	0.093985
Firmicutes	Clostridia	Clostridiales	Ruminococcaceae	Harryflintia	0	0	0	0	0	0	0	0	0	0	0	0	0	0	0	0	0	0	0	0	0	0	0	0	0	0	0	0	0	0	0	0	0	0	0	0	0	0	0	0	0	0	0	0	0
Campilobacterota	Campylobacteria	Campylobacterales	Helicobacteraceae	Helicobacter	0	0.56391	0	0	0	17.1053	0	2.06767	0	0.469925	0	0	4.60526	0	0	0	0	0	0	0	0	1.03383	0	0	0	0	0.37594	0	0	0	0.18797	4.32331	0	0	0.093985	0	0	1.2218	0	0	0	0	0.281955	0	0
Actinobacteria	Actinobacteria	Micrococcales	Microbacteriaceae	Herbiconiux	0	0	0	0	0	0	0	0	0	0	0	0	0	0	0	0	0	0	0	0	0	0	0	0	0	0	0	0	0	0	0	0	0	0	0	0	0	0	0	0	0	0	0	0	0
Firmicutes	Erysipelotrichia	Erysipelotrichales	Erysipelotrichaceae	Holdemanella	0	0	0	0	0	0	0	0.281955	0	0	0	4.22932	4.60526	1.40977	0	0	0	0	0	0	0	0	4.51128	0.093985	0.56391	0.093985	1.31579	3.66541	2.91353	2.34962	0.469925	0	0	2.06767	0	0	0	0.469925	0	0	0	0	0	2.44361	0
Firmicutes	Erysipelotrichia	Erysipelotrichales	Erysipelotrichaceae	Holdemania	0	0	0	0	0	0	0	0.281955	0	0	0	0.093985	0	0	0	0	0.18797	0	0	0	0	0	0	0.281955	0	0	0	0	0	0	0	0	0	0	0	0	0	0	0	0	0	0	0	0	0
Firmicutes	Clostridia	Clostridiales	Lachnospiraceae	Howardella	0	0	0	0	0	0	0	0	0	0	0	0	0	0	0	0	0	0	0	0	0.18797	0	0	0	0	0	0	0.281955	0	0	0	0	0	0	0	0	0.093985	0	0	0	0	0	0	0	0
Firmicutes	Clostridia	Clostridiales	Lachnospiraceae	Hungatella	0	0	0	0	0	0	0	1.69173	1.50376	0.18797	0	0	0	0	0	0.093985	0	0	0	0	0	1.8797	0	0	0	0	0.37594	0	0	0	0	0	0	0	0	0	0	0.75188	0	0	0	0	0	0	0
Proteobacteria	Hydrogenophilalia	Hydrogenophilales	Hydrogenophilaceae	Hydrogenophilus	0	0	0	0	0	0	0	0	0	0	0	0	0	0	0	0	0	0	0	0	0	0	0	0	0	0	0	0	0	0	0	0	0	0	0	0	0	0	0	0	0	0	0	0	0
Bacteroidetes	Cytophagia	Cytophagales	Hymenobacteraceae	Hymenobacter	0	0	0	0	0	0	0	0	0	0	0	0	0	0	0	0	0	0	0	0	0	0	0	0	0	0	0	0	0	0	0	0	0	0.93985	0	0	0	0	0	0	0	0	0	0	0
Firmicutes	Clostridia	Clostridiales	Clostridiales_Incertae_Sedis_XIII	Ihubacter	0	0	0	0	0	0	0	0	0	0	0	0.093985	0	0	0	0	0	0	0	0	0	0	0	0	0	0	0	0	0	0.281955	0	0	0	0	0	0	0	0	0	0	0	0.657895	0	0	0
Firmicutes	Clostridia	Clostridiales	Peptostreptococcaceae	Intestinibacter	0	0	0.18797	0	0	0	0	0	0	0	0.37594	0.75188	0	0.18797	0	0	0.75188	0	0	0	0.093985	0	0	0	0.845865	0	0	0.657895	0	0	0.18797	0	0.469925	0	0	1.78571	0	0	0	0	0	0.37594	0.37594	0	0.845865
Firmicutes	Clostridia	Clostridiales	Ruminococcaceae	Intestinimonas	0	0	0	0	0	0	0	0	0	0	0	0	0	0	0	0	0	0	0	0	0	0	0	0	0	0	0	0	0	0	0	0	0	0	0	0	0.093985	0	0	0	0	0	0	0	0
Proteobacteria	Betaproteobacteria	Burkholderiales	Oxalobacteraceae	Janthinobacterium	0	0	0	0	0	0	0	0	0	0	0	0	0	0	0	0	0	0	0	0	0	0	0	0.18797	0	0	0	0	0	0	0	0	0	0	0	0	0	0	0	0	0	0	0	0	0
Synergistetes	Synergistia	Synergistales	Synergistaceae	Jonquetella	0	0	0	0	0	0	0	0	0	0	0	0	0	0	0	0	0	0	0	0	0	0	0	0	0	0	0	0	0	0	0	0	0	0	0	0	0	0	0	0	0	0	0	0	0
Proteobacteria	Gammaproteobacteria	Enterobacterales	Enterobacteriaceae	Klebsiella	0	0	0	0	0	0	0.093985	0	0	0.75188	0.093985	0	1.2218	0	0	0	0	0	0	0	0	0	3.38346	0.75188	0	2.34962	0.18797	0	0.281955	0	0.18797	2.06767	0	0	0	0.93985	0	0	0	0.75188	0	0	0	1.97368	0
Actinobacteria	Actinobacteria	Micrococcales	Intrasporangiaceae	Knoellia	0	0	0	0	0	0	0	0	0	0	0	0	0	0	0	0	0	0	0	0.56391	0	0	0	0	0	0	0	0	0	0	0	0	0	0	0	0	0	0	0	0	0	0	0	0	0
Actinobacteria	Actinobacteria	Micrococcales	Micrococcaceae	Kocuria	0	0.37594	0	0	0	0	0	0	0	0	0	0	0	0	0	0	0	0	0	0	0	0	0	0	0	0	0	0	0	0	0	0	0	0	0	0	0	0	0	0	0	0	0	0	0
Firmicutes	Clostridia	Clostridiales	Lachnospiraceae	Lachnoanaerobaculum	0	0	0	0	0	0	0	0	0	0	0	0	0	0	0	0	0	0	0	0	0	0	0	1.31579	0	0	0.093985	0	0	0	0.18797	0	0.093985	0	0	0	0	0.18797	0	0	0	0	0	0	0
Firmicutes	Clostridia	Clostridiales	Lachnospiraceae	Lachnospira	0.845865	0	0	0	2.25564	0	0	0	0	0	0	0.657895	0	0	0.281955	1.50376	0	0	1.78571	1.50376	0	0	0.093985	0	0	0	0	0.37594	0.56391	0	1.03383	0.37594	0	0	1.69173	0	0	0	0	0	0	0	0	0	0
Firmicutes	Clostridia	Clostridiales	Lachnospiraceae	Lachnospiracea_incertae_sedis	0.281955	0	8.55263	0	0.93985	0	0.56391	0	0.657895	0.281955	1.50376	0	2.91353	0	0.18797	1.12782	8.08271	0	0.657895	0	0.75188	0	2.44361	1.40977	0.657895	0	1.97368	0.18797	0	0.75188	0.75188	3.00752	7.04887	0.56391	0.657895	3.28947	0.93985	0.18797	13.1579	0.56391	3.66541	0.093985	2.72556	0.845865	6.20301
Firmicutes	Clostridia	Clostridiales	Lachnospiraceae	Lachnotalea	0	0	0	0	0	0	0	0	0	0	0	0	0	0.18797	0	0	0	0	0	0	0	0	0	0	0	0	0	0	0	0	0	0	0	0	0	0	0	0	0	0.37594	0	0	0	0	0
Firmicutes	Bacilli	Lactobacillales	Lactobacillaceae	Lacticaseibacillus	0	0	0	0	0	0	0	0	0	0	0	0	0	0.093985	0	0	0	0	0	0	0	0	0	0	0	0	0	0	0	0	0	0	0	0	0	0	0	0	0	0	0	0.56391	0	0	0
Firmicutes	Bacilli	Lactobacillales	Lactobacillaceae	Lactiplantibacillus	0	0	0	0	0	0	0	0	0	0	0	0	0	0	0	0	0	0	0	0	0	0	0	0	0	0	0	0	0	0	0.093985	0	0	0	0	0	0	0	0	0	0	0.281955	0	0	0
Firmicutes	Bacilli	Lactobacillales	Lactobacillaceae	Lactobacillus	0	0	0	0	0	2.16165	0	0	0	0	0	0	1.12782	0.093985	0	0	0	0	0	0	0	0	0	0	0	0	0	0	10.2444	0	0	0	0.18797	0	0	0.75188	0.093985	0.18797	0	0	2.34962	0	0	4.22932	0
Firmicutes	Bacilli	Lactobacillales	Streptococcaceae	Lactococcus	0	0	0	0	0	0	0.281955	0	0	0	0	0.093985	0	0.093985	0	0	0	0	0.93985	0	0	0	0	0	0	0	0	0	0	0	0.093985	0	0	0	0.18797	0	0	0	0	0	6.10902	0	0.75188	0	0
Firmicutes	Clostridia	Clostridiales	Lachnospiraceae	Lactonifactor	0	0	0	0	0	0	0	0	0	0	0	0	0	0	0	0	0	0	0	0	0	0	0	0	0	0	0	0	0	0	0	0	0	0	0	0	0	0	0	0	0	0	0	0	0
Actinobacteria	Coriobacteriia	Coriobacteriales	Atopobiaceae	Lancefieldella	0	0	0	0	0	0	0	0	0	0	0	0	0	0	0	0	0	0	0	0	0	0	0	0	0	0	0	0	0	0	0	0	0	0	0	0	0	0.093985	0	0	0	0	0	0	0
Firmicutes	Bacilli	Lactobacillales	Lactobacillaceae	Latilactobacillus	0	0	0	0	0	0	0	0	0	0	0	0	0	0	0	0	0	0	0	0	0	0	0	0	0	0	0	0	0	0	0	0	0	0	0	0	0	0	0	0	0	0	0	0.56391	0
Actinobacteria	Actinobacteria	Mycobacteriales	Lawsonellaceae	Lawsonella	0	0	0	0	0	0	0	0	0	0	0	0	0	0	0	0.18797	0	0	0	0	0	0	0	0	0	0	0	0	0	0	0	0	0	0	0	0	0	0	0	0	1.40977	0	0	0	0
Firmicutes	Clostridia	Clostridiales	Ruminococcaceae	Lawsonibacter	0	0	0	0	0	0	0	0	0	0	0	0.093985	0	0	0	0.18797	0	0	0	0	0.37594	0	0	0	0	0	0	0.18797	0	0.18797	0	0	0	0	0.093985	0	0	0	0	0	0	0	0	0	0
Fusobacteria	Fusobacteriia	Fusobacteriales	Leptotrichiaceae	Leptotrichia	0	0	0.18797	0	0	0	0	0	0	0	0.845865	0	0	0	0	0	0	0	0	0	0	0	0	0.75188	0.657895	0	0.18797	0	0	0	0.18797	0	0.093985	0	0	0	0	0.37594	0	0	0	0	0	0	0
Firmicutes	Bacilli	Lactobacillales	Lactobacillaceae	Ligilactobacillus	0	0	0	0	0	0	0	0	0	0	0	0	0	0	0	0	0	0	0	0	0	0	0	0	0	0.093985	0	0	0	0	0	0	0	0.75188	0	0	0	0.56391	0	0	0	0	0	0	0
Firmicutes	Bacilli	Lactobacillales	Lactobacillaceae	Limosilactobacillus	0	0	0	35.5263	0	0	0	0	0	0	0	0	1.50376	0	0	0	0	0	0	0	0	0	0	1.12782	1.12782	0	0.37594	0	1.50376	0	0.18797	2.44361	0	0	0	0	0	0.56391	0	0	0	1.03383	0	0	0.18797
Actinobacteria	Actinobacteria	Propionibacteriales	Nocardioidaceae	Marmoricola	0	0	0	0	0	0	0	0	0	0	0	0	0	0	0	0	0	0	0	0	0	0	0	0	0	0	0	0	0	0	0	0	0	0	0	0	0	0	0	0	0	0	0	0	0
Bacteroidetes	Bacteroidia	Bacteroidales	Prevotellaceae	Marseilla	1.78571	0	0	0	0	0	0	0	0	0	0	0	0	0	1.12782	0	0	0	0	0	0	0	0	0.093985	0	0	0	0	0	0	0.18797	0	0	0	0	0	0	0	0	0	0	0	0	0	0
Proteobacteria	Betaproteobacteria	Burkholderiales	Oxalobacteraceae	Massilia	0	0	0	0	0	0	0	0	0	0	0	0	0	0	0	0	0	0	0	0	0	0	0	0	0	0	0	0	0	0	0	0	0	0	0	0	0	0	0	0	0	0	0	0	0
Firmicutes	Erysipelotrichia	Erysipelotrichales	Erysipelotrichaceae	Massilimicrobiota	0	0	0	0	0	0	0	0	0	0	0	0	0	0.18797	0	0	0	0	0	0	0.18797	0	0	0	0	0	0	0	0	0.18797	0	0	0	0	0	0	0	0	0	0	0	0	0	0	0
Bacteroidetes	Bacteroidia	Bacteroidales	Prevotellaceae	Massiliprevotella	0	0	0.93985	0	0	0	0	12.594	0	0	0	0	0	0.469925	0	0	0.56391	0	0	3.94737	0	11.8421	0	0	0	0	0	0	0	0.845865	0	0	0.75188	0	0	2.53759	0	7.04887	0	0	0	0.657895	0	0	0.18797
Firmicutes	Clostridia	Clostridiales	Lachnospiraceae	Mediterraneibacter	0	0	0	0	2.25564	0.37594	0.093985	0.093985	0	0	7.14286	0	0	0	0	0	0.18797	0.657895	2.91353	0	0.845865	0	0	0	0	0	3.57143	0	0	0	0	0	0.093985	0	1.40977	1.03383	1.03383	0	0	0	1.8797	0	6.57895	0	0.281955
Firmicutes	Negativicutes	Selenomonadales	Selenomonadaceae	Megamonas	0	0	0.37594	0	0	0	0	0	0	0	0	0	0	0	0	0	0	0	0	0	0	0	1.50376	0	0	0	0	0	0	0	0.18797	1.8797	0	0	0	2.34962	0	0	0	0	0	0	0.657895	1.12782	0
Firmicutes	Negativicutes	Veillonellales	Veillonellaceae	Megasphaera	0	0	0	0	0	0	0	0	0	0	0	0	0	0	0	0	0.093985	0	0	0	0	0	0	0	0	0	0.281955	0	0	0	0	0	0.093985	0	0	0	0	0.18797	0	0	0	0	0	0	0
Firmicutes	Clostridia	Clostridiales	Lachnospiraceae	Merdimonas	0	0	0	0	0	0	0	0.281955	0	0	0	0	0	0	0	0	0	0	0	0	0	0.56391	0	0	0	0	0	0	0	0	0	0	0	0	0	0	0	0.37594	0	0	0	0	0	0	0
Proteobacteria	Alphaproteobacteria	Rhizobiales	Phyllobacteriaceae	Mesorhizobium	0	0	0	0	0	0	0	0	0	0	0	0	0	0	0	0	0	0	0	0	0	0	0	0	0	0	0	0	0	0	0	0	0	0	0	0	0	0	0	0	0	0	0	0	0
Tenericutes	Mollicutes	Mycoplasmoidales	Metamycoplasmataceae	Metamycoplasma	0	0	0	0	0	0	0	0	0	0	0	0	0	0	0	0	0	0	0	0	0	0	0	0	0	1.2218	0	0	0	0	0.281955	0	0	0	0	0	0	0	0	0	0	0	0	0	0
Proteobacteria	Alphaproteobacteria	Rhizobiales	Methylobacteriaceae	Methylobacterium	0	0	0	0	0.18797	0	0	0	0	0	0	0	0	0	0	0	0	0	0	0	0	0	0	0	0	0	0	0	0	0	0	0	0	0.75188	0	0	0	0	0	0	0	0	0	0	0
Actinobacteria	Actinobacteria	Micrococcales	Microbacteriaceae	Microbacterium	0	0	0	0	0	0	0	0	0	0	0	0	0	0	0	0	0	0	0	0	0.18797	0	0	0	0	0	0	0	0	0	0	0	0	0	0	0	0	0	0	0	0	0	0	0	0
Actinobacteria	Actinobacteria	Micrococcales	Micrococcaceae	Micrococcus	0	0	0	0	0	0	0	0	0	0	0	0	0	0	0	0	0	0	0	0	0	0	0	0	0	0	0	0	0	0	0	0	0	0	0	0	0	0	0	0	0	0	0	0	0
Actinobacteria	Actinobacteria	Propionibacteriales	Propionibacteriaceae	Microlunatus	0	0	0	0	0	0	0	0	0	0	0	0	0	0	0	0	0	0	0	0	0	0	0	0	0.37594	0	0	0	0	0	0	0	0	0.657895	0	0	0	0	0	0	0	0	0	0	0
Proteobacteria	Alphaproteobacteria	Rhizobiales	Methylobacteriaceae	Microvirga	0	0	0	0	0	0	0	0	0	0	0	0	0	0	0	0	0	0	0	0	0	0	0	0	0	0	0	0	0	0	0	0	0	0	0	0	0	0	0	0	0	0	0	0	0
Firmicutes	Negativicutes	Selenomonadales	Selenomonadaceae	Mitsuokella	0	0	0	0	0	0	0	0	0	0	0	0	0	0	0	0	0	0	0	0	0	0	0	0	0	0	0	0	0.281955	0	0	0	0	1.03383	0	0	0	0	0	0	0	0	0	0	0
Actinobacteria	Actinobacteria	Actinomycetales	Actinomycetaceae	Mobiluncus	0	0	0	0	0	0	0	0	0	0	0	0	0	0	0	0	0	0	0	0	0	0	0	0	0	0	0	0	0	0	0	0.281955	0	0	0	0	0	0	0	0	0	0	0	0	0
Actinobacteria	Actinobacteria	Geodermatophilales	Geodermatophilaceae	Modestobacter	0	0	0	0	0	0	0	0	0	0	0	0	0	0	0	0	0	0	0	0	0	0	0	0	0	0	0	0	0	0	0	0	0	0	0	0	0	0	0	0	0	0	0	0	0
Firmicutes	Clostridia	Clostridiales	Clostridiales_Incertae_Sedis_XIII	Mogibacterium	0	0	0	0	0	0	0	0	0	0	0	0	0	0.093985	0	0	0	0	0	0	0	0	0	0	0	0	0	0	0	0	0	0	0	0	0	0	0	0	0	0	0	0	0	0	0
Firmicutes	Clostridia	Clostridiales	Ruminococcaceae	Monoglobus	0	0	0	0	0	0	0	0	0	0	0	0	0	0	0	0	0	0	0	0	0	0	0	0	0	0	0	0	0	0	0	0	0	0	0	0.093985	0	0	0	0	0	0	0	0	0
Firmicutes	Clostridia	Clostridiales	Lachnospiraceae	Moryella	0	0	0	0	0	0	0	0	0	0	0	0	0	0	0	0	0	0	0	0	0	0	0	0	0	0	0	0	0	0	0	0	0	0	0	0	0	0	0	0	0	0	0	0	0
Bacteroidetes	Sphingobacteriia	Sphingobacteriales	Sphingobacteriaceae	Mucilaginibacter	0	0	0	0	0	0	0	0	0	0	0	0	0	0	0	0	0	0	0	0	0	0	0	0	0	0	0	0	0	0	0	0	0	0	0	0	0	0	0	0	0	0	0	0	0
Deferribacteres	Deferribacteres	Deferribacterales	Deferribacteraceae	Mucispirillum	0	0	0	0	0	0	0	0	0	0	0	0	0	0	0	0	0	0	0	0	0	0	0	0	0	0	0	0	0	0	0.093985	0	0	0	0	0	0	0	0	0	0	0	0	0	0
Firmicutes	Clostridia	Clostridiales	Lachnospiraceae	Murimonas	0	0	0	0	0	0	0	0.093985	0	0	0	0	0	0	0	0	0	0	0	0	0	0	0	0	0	0	0	0	0	0	0	0	0	0	0	0	0	0.093985	0	0	0	0	0	0	0
Actinobacteria	Actinobacteria	Mycobacteriales	Mycobacteriaceae	Mycobacterium	0	0	0	0	0	0	0	0	0	0	0	0	0	0	0	0	0	0	0	0	0	0	0	0	0	0	0	0	0	0	0	0	0	0	0	0	0	0	0	0	0	0	0	0	0
Firmicutes	Clostridia	Clostridiales	Ruminococcaceae	Negativibacillus	0	0	0	0	0	0	0	0	0	0	0	0	0	0.93985	0	0	0	0	0	0	0	0	0	0	0	0	0	0	0	0.75188	0.093985	0	0	0	0	0	0	0	0	0	0	0	0	0	0
Firmicutes	Clostridia	Clostridiales	Ruminococcaceae	Neglecta	0	0	0	0	0	0	0	0	0	0	0	0	0	0	0	0	0	0	0	0	0	0	0	0	0	0.469925	0	0	0	0	0	0	0	0	0	0	0	0	0	0	0	0.56391	0	0.281955	0
Proteobacteria	Betaproteobacteria	Neisseriales	Neisseriaceae	Neisseria	0	0	0	0	0	0	0	0	0.37594	0.18797	0	0	0.75188	0	0	0.469925	0	0	0	0	0	0	0.281955	3.85338	1.31579	0.56391	0.469925	0	0.75188	0	1.97368	0	0.18797	1.8797	0	0	0.093985	2.72556	4.79323	0	0	0	2.16165	0	0
Actinobacteria	Actinobacteria	Propionibacteriales	Nocardioidaceae	Nocardioides	0	0	0	0	0	0	0	0	0	0	0	0	0.75188	0	0	0	0	0	0	0	0	0	0	0	0	0	0	0	0	0	0	0.93985	0	0.093985	0	0	0	0	0	0	0	0	0	0.37594	0
Bacteroidetes	Bacteroidia	Bacteroidales	Odoribacteraceae	Odoribacter	0.469925	0	0	0	0.469925	0.18797	0.75188	1.40977	0	0.37594	0	0.281955	0.37594	0.75188	0.281955	0	0	0	2.53759	0	1.12782	0.281955	0	0.281955	0	0	0	0.37594	0.18797	0.281955	0	0	0	0	1.8797	0	0.657895	0.93985	0	1.12782	0	0	0.75188	0.75188	0
Actinobacteria	Coriobacteriia	Coriobacteriales	Atopobiaceae	Olsenella	0	0	0	0	0	0	0	0	0	0	0	0	0	0	0.281955	0	0	0	0	0	0	0	0	1.50376	0	0	0	0	0	0	0.281955	0	0	0	0	0	0	0.093985	0	0	0	0	0	0	0
Firmicutes	Clostridia	Clostridiales	Lachnospiraceae	Oribacterium	0	0	0	0	0	0	0	0	0	0	0	0	0	0	0	0	0	0	0	0	0	0	0	1.50376	0	0	0	0	0	0	0.18797	0	1.8797	0	0	0	0	0	0	0	0	0	0	0	0
Actinobacteria	Actinobacteria	Micrococcales	Intrasporangiaceae	Ornithinicoccus	0	0	0	0	0	0	0	0	0	0	0	0	0	0	0	0	0	0	0	0.93985	0	0	0	0	0	0	0	0	0	0	0	0	0	0	0	0	0	0	0	0	0	0	0	0	0
Firmicutes	Clostridia	Clostridiales	Ruminococcaceae	Oscillibacter	0.093985	0.469925	0	0.18797	0.093985	0.18797	1.69173	3.28947	0	0.18797	0	0.18797	0	0.18797	0.657895	0.18797	0	0	0.37594	1.97368	3.94737	3.19549	0	0.18797	0	0.56391	0	0.281955	1.59774	0	0.657895	0.093985	0	0	1.12782	0.18797	3.1015	1.69173	0	0.37594	0	0	0.093985	0.37594	0
Proteobacteria	Betaproteobacteria	Burkholderiales	Oxalobacteraceae	Oxalobacter	0	0	0	0	0	0	0	0	0	0	0	0	0	0	0	0	0	0	0	0	0	0	0	0	0	0	0	0	0	0.18797	0	0	0	0	0	0	0	0	0	0	0	0	0	0	0
Firmicutes	Bacilli	Bacillales	Paenibacillaceae_1	Paenibacillus	0	0	0	0	0	0	0	0	0	0	0	0	0	0	0	0	0	0	0	0	0	0	0	0	0	0	0	0	0	0	0	0	0	0	0	0	0	0	0	0	0	0	0	0	0
Firmicutes	Clostridia	Clostridiales	Peptostreptococcaceae	Paeniclostridium	0	0	0	0	0	0	0	0	0	0	0	0	0	0	0	0	0	0	0	0	0	0	0	0	0	0	0	0	0	0	0	0	0	0	0	0	0	0	0	0	0	0	0	0	0
Bacteroidetes	Bacteroidia	Bacteroidales	Porphyromonadaceae	Parabacteroides	5.6391	1.8797	4.32331	0	3.1015	0.281955	1.12782	0.75188	0	9.68045	0.56391	0.657895	1.03383	1.12782	3.57143	0.37594	4.04135	0	1.69173	1.50376	1.2218	0.37594	4.51128	8.27068	0.75188	0.281955	0.93985	1.12782	0.56391	2.63158	3.00752	0	2.34962	0.845865	2.34962	1.8797	1.40977	1.40977	0	15.3195	3.47744	2.16165	0.093985	2.06767	0.469925
Proteobacteria	Alphaproteobacteria	Rhodobacterales	Rhodobacteraceae	Paracoccus	0	0	0	0	0	0	0	0	0	0	0	0	0	0	0	0	0	0	0	0	0	0	0	0	0	0	0	0	0	0	0	0	0	0	0	0	0	0	0	0	0.18797	0	0	0	0
Actinobacteria	Coriobacteriia	Eggerthellales	Eggerthellaceae	Paraeggerthella	0	0	0	0	0	0	0	0	0	0	0	0	0	0	0	0	0	0	0	0	0	0	0	0	0	0	0	0	0	0	0	0	0	0	0	0	0	0	0	0	0	0.093985	0	0	0
Firmicutes	Bacilli	Bacillales	Bacillaceae_1	Parageobacillus	0	0	0	0	0	0	0	0	0	0	0	0	0	0	0	0	0	0	0	0	0	0	0	0	0	0	0	0	0	0	0	0	0	0	0	0	0	0	0	0	0	0	0	0	0
Bacteroidetes	Bacteroidia	Bacteroidales	Prevotellaceae	Paraprevotella	1.12782	0	0	0	1.50376	0.093985	0.845865	0	0	0.93985	0	0	0.18797	0.093985	1.97368	0	0	0	1.78571	0	0.75188	0	0	0	0	0	0	0	0.75188	0	0.75188	0	0	0	2.72556	0	0.93985	0	0	0.37594	0	0	0	0	0
Actinobacteria	Actinobacteria	Bifidobacteriales	Bifidobacteriaceae	Parascardovia	0	0	0	0	0	0	0	0	0	0	0	0	0	0	0	0	0	0	0	0	0	0	0	0	0	0	0	0	0	0	0	0	0	0	0	0	0	0	0	0	0	0	0	0	0
Proteobacteria	Betaproteobacteria	Burkholderiales	Sutterellaceae	Parasutterella	0	0	0	0	0	0	0	0	0	0	0	0	0	0.18797	0	0	0	0	0	0	0.093985	0	0	0	0	0	0	0	0	0.281955	0.18797	0	0.093985	0.093985	0	0.281955	0	0	0	0	0	0	0	0	0
Actinobacteria	Coriobacteriia	Coriobacteriales	Atopobiaceae	Parolsenella	0	0	0	0	0	0	0	0	0	0	0	0.093985	0	0	0	0	0	0	0	0	0	0	0	0	0	0	0	0.281955	0	0	0	0	0	0	0	0	0	0.093985	0	0	0	0	0	0	0
Firmicutes	Clostridia	Clostridiales	Peptoniphilaceae	Parvimonas	0.18797	0	0	0	0	0.093985	0	0	0	0	0.469925	0	0	0	0.18797	0	0	0	0	0	0	0	0	0	1.31579	0	0.18797	0	0	0	0.093985	0	0	0	0	0	0	0	0	0	0	0	0.281955	0	0
Firmicutes	Clostridia	Clostridiales	Peptoniphilaceae	Peptoniphilus	0	0	0	0	0	0	0	0	0	0	0	0	0	0	0	0.281955	0	0	0	0	0	0.281955	0.093985	0	0	0	0	0	0	0	0	0	0	0	0	0	0	0.18797	0	0	0	0	0	0	0
Firmicutes	Clostridia	Clostridiales	Peptostreptococcaceae	Peptostreptococcaceae_incertae_sedis	0	0	0	0	0	0	0	0	0	0	0	0	0	0	0	0	0	0	0	0	0	0	0	0	0	0	0	0	0	0	0	0	0	1.03383	0	0	0	0	0	0	0	0	0	0	0
Firmicutes	Clostridia	Clostridiales	Peptostreptococcaceae	Peptostreptococcus	0	0	0	0	0	0	0	0	0	0	0.18797	0	0	0	0	0	0	0	0	0	0	0	0	0	0	0	0.56391	0	0	0	0.093985	0	0	0.93985	0	0	0	0	0	0	0	0	0	0	0
Firmicutes	Negativicutes	Acidaminococcales	Acidaminococcaceae	Phascolarctobacterium	1.50376	0	1.50376	0	0.469925	0	0	0.18797	0	0	0	0	0	0.093985	1.12782	0	1.40977	0	0.845865	0	0	0	7.42481	0	1.12782	0	0	0	0.469925	0.18797	1.50376	0.093985	0.93985	0	0.56391	0	0	0.093985	0	0.56391	0	0	0	0.37594	2.72556
Bacteroidetes	Bacteroidia	Bacteroidales	Bacteroidaceae	Phocaeicola	11.3722	5.6391	24.812	0	4.79323	1.12782	17.1053	0.657895	8.55263	19.8308	30.5451	2.72556	2.44361	6.29699	11.5602	2.72556	28.8534	6.10902	7.23684	4.79323	19.2669	0.469925	0.281955	17.2932	5.82707	18.609	19.9248	2.63158	5.45113	6.8609	8.45865	5.26316	20.8647	2.63158	9.49248	6.57895	22.0865	3.19549	10.9023	21.6165	7.89474	16.1654	21.9925	13.7218	31.391
Firmicutes	Clostridia	Clostridiales	Ruminococcaceae	Phocea	0	0	0	0	0	0	0	0	0	0	0	0	0	0	0	0	0	0	0	0	0	0	0	0	0	0	0	0	0	0	0	0	0	0	0	0	0	0	0	0	0	0	0	0	0
Bacteroidetes	Bacteroidia	Bacteroidales	Porphyromonadaceae	Porphyromonas	0	0	0	0	0	0	0	7.70677	0	0	0	0	0	0	0	0	0	0	0	0	0	14.3797	0	0	2.63158	0	0	0	0	0	0.845865	0.56391	0.469925	0	0.093985	0	0	7.33083	5.16917	0	0	0	0.093985	0	0
Bacteroidetes	Bacteroidia	Bacteroidales	Prevotellaceae	Prevotella	4.9812	0	0	25.8459	4.13534	9.30451	0	0	0	0	0.093985	14.8496	11.8421	2.06767	6.95489	0	0	0	1.97368	7.5188	0	0.18797	0.18797	2.06767	7.04887	0	3.1015	15.5075	23.9662	0.75188	6.01504	0.093985	0.75188	0	3.00752	9.30451	0	2.81955	0	0.281955	1.50376	0	4.32331	4.22932	0.093985
Bacteroidetes	Bacteroidia	Bacteroidales	Prevotellaceae	Prevotellamassilia	0	0	0	0	0	0	0	0	0	0	0	5.92105	0	0	0	0	0	0	0	0	0	0	0	0.657895	0	0	0	4.69925	7.04887	0	0.093985	0	0	0	0	0	0	0	0	0	0	0	0	1.78571	0
Actinobacteria	Actinobacteria	Propionibacteriales	Propionibacteriaceae	Propionibacterium	0	0	0	0	0	0	0	0	0	0	0	0	0	0	0	0	0	0	0	0	0	0	0	0	0	0	0	0	0	0	0	0	0	0	0	0	0	0	0	0	0	0	0	0	0
Firmicutes	Negativicutes	Selenomonadales	Selenomonadaceae	Propionispira	0	0	0	0	0	0	0	0	0	0	0	0	0	0	0	0	0	0	0	0	0	0	0	0	0	0	0	0	0	0	0	0	0	0	0	0	0	0	0	0	0	0	0	0	0
Proteobacteria	Gammaproteobacteria	Enterobacterales	Morganellaceae	Proteus	0	0	0	0	0	0	0	0	0	0	0	0	0	0	0	0	0	0	0	0	0	0	0	0	0	0	0	0	0	0	0	0	0	0	0	0	0	0	0	0	0	0	0	0	0
Proteobacteria	Gammaproteobacteria	Enterobacterales	Morganellaceae	Providencia	0	0	0	0	0	0	0	0	0	0	0	0	0	0	0	0	0	0	0	0	0	0	0	0	0	0	0	0	0	0	0	0	0	0	0	0	0	0	0	0	0	0	0	0	0
Firmicutes	Clostridia	Clostridiales	Ruminococcaceae	Pseudoflavonifractor	0.18797	0	0	0	0	0	0	0	0	0	0	0	0	0	0	0	0	0	0	0	0	0	0	0	0	0	0	0	0	0	0	0	0	0	0	0	0	0	0	0	0	0.093985	0	0	0
Proteobacteria	Gammaproteobacteria	Pseudomonadales	Pseudomonadaceae	Pseudomonas	0	0	0	0	0	0	0	0	1.2218	0	0	0	1.78571	0.18797	0	0	0	0	0	0	0	0	1.03383	0.56391	0	0.657895	0	0	0	0.093985	0.56391	0	0	2.25564	0	0	0.281955	0.469925	3.00752	0	2.63158	0	1.31579	0	0
Firmicutes	Clostridia	Clostridiales	Eubacteriaceae	Pseudoramibacter	0	0	0	0	0	0	0	0.75188	0	0	0	0	0	0	0	0	0	0	0	0	0	1.12782	0	0	0	0	0	0	0	0	0	0	0	0	0	0	0	0.845865	0	0	0	0	0	0	0
Synergistetes	Synergistia	Synergistales	Synergistaceae	Pyramidobacter	0	0	0	0	0	0	0	8.27068	0	0	0.093985	0	0	0	0	0	0	0.845865	0	0	0	9.30451	0	0	0	0	0	0	0	0	0	2.34962	0	0	0	0	0	4.13534	0	0	0	0.18797	0	0.093985	0
Proteobacteria	Betaproteobacteria	Burkholderiales	Burkholderiaceae	Ralstonia	0	0	0	0	0	0	0	0	0	0	0	0	0	0	0	0	0	0	0	0	0	0	0	0	0	0	0	0	0	0	0	0	0	0	0	0.18797	0	0	0	0	0	0	0	0	0
Proteobacteria	Gammaproteobacteria	Enterobacterales	Enterobacteriaceae	Raoultella	0	0	0	0	0	0	0	0	0	0	0	0	0	0.845865	0	0	0	0	0	0	0	0	0	0	0	0	0	0	0	0.37594	0	0	0	0	0	0	0	0	0	0	0	0	0	0	0
Actinobacteria	Coriobacteriia	Eggerthellales	Eggerthellaceae	Raoultibacter	0	0	0	0	0	0	0	0	0	0	0	0	0	0	0	0	0	0	0	0	0	0	0	0	0	0	0	0	0	0	0	0	0	0	0	0	0	0	0	0	0	0	0	0	0
Synergistetes	Synergistia	Synergistales	Synergistaceae	Rarimicrobium	0.093985	0	0	0	0	0	0	0	0	0	0	0	0	0	0	0	0	0	0	0	0	0	0	0	0	0	0	0	0	0	0	0	0	0	0	0	0	0	0	0	0	0	0	0	0
Actinobacteria	Actinobacteria	Mycobacteriales	Nocardiaceae	Rhodococcus	0	0	0	0	0	0	0	0	0	0	0	0	0	0	0	0	0	0	0	0	0	0	0	0	0	0	0	0	0	0	0	0	0	0	0	0	0	0	0	0	0	0	0	0	0
Firmicutes	Clostridia	Clostridiales	Lachnospiraceae	Robinsoniella	0	0	0	0	0	0	0	0	0	0	0	0	0	0	0	0	0	0	0	0	0	0	0	0	0	0	0	0	0	0	0	0	0	0	0	0	0	0	0	0	0	0	0	0	0
Firmicutes	Clostridia	Clostridiales	Peptostreptococcaceae	Romboutsia	0.37594	3.57143	0	0	0	0	0	0	0.18797	0	0	0	0.469925	0.75188	0.093985	0	0	0	0	0	0	0	0.281955	0	0	0	0	0	0.281955	0	0	0.093985	0	0	0	0	0.18797	0	0	0	0	0.469925	0	0	0
Firmicutes	Clostridia	Clostridiales	Lachnospiraceae	Roseburia	0.281955	1.78571	0.845865	0	2.34962	0.281955	0.093985	0	0	2.16165	0.093985	0.56391	0	0.56391	0	2.25564	0.56391	0	0.845865	1.59774	0	0	1.31579	0.845865	1.2218	0	2.25564	0.18797	0	1.03383	0.37594	0.281955	0	0	2.25564	0.37594	0.75188	0.093985	0	1.40977	2.06767	0	0	0	0.093985
Proteobacteria	Alphaproteobacteria	Rhodospirillales	Acetobacteraceae	Roseomonas	0	0	0	0	0	0	0	0	0	0	0	0	0	0	0	0	0	0	0	0	0	0	0	0	0	0	0	0	0	0	0	0	0	0	0	0	0	0	0	0	0	0	0	0	0
Actinobacteria	Actinobacteria	Micrococcales	Micrococcaceae	Rothia	0	0	0	0	0	0	0	0	0	0	0	0	0	0	0	0	0	0	0	0	0	0	0.18797	0.845865	1.59774	0	0	0	0	0	0	0	0.75188	2.81955	0	1.40977	0	1.03383	0	0	0	0	0.657895	0	0
Actinobacteria	Coriobacteriia	Eggerthellales	Eggerthellaceae	Rubneribacter	0	0	0	0	0	0	0	0	0	0	0	0	0	0	0	0	0	0	0	0	0	0	0	0	0	0	0	0	0	0	0	0	0	0	0	0	0	0	0	0	0	0	0	0	0
Firmicutes	Clostridia	Clostridiales	Ruminococcaceae	Ruminococcus	1.78571	0.37594	0.281955	0	6.29699	0.469925	4.69925	0	0	0	0	1.31579	0.18797	4.04135	1.78571	0.845865	0.093985	0	6.10902	0.18797	5.35714	0	0	0	0	1.31579	0	1.31579	0.093985	5.07519	1.69173	0	0.093985	0.37594	3.85338	0.18797	1.97368	0.093985	0	0	0	1.50376	0.657895	0.657895	0.093985
Firmicutes	Clostridia	Clostridiales	Lachnospiraceae	Ruminococcus2	1.03383	0	5.6391	0	0	0	1.59774	4.41729	0	0.18797	0.37594	0	2.25564	0.093985	0.93985	0	6.8609	0	0	0	0.657895	2.06767	1.2218	0	0	8.83459	0.281955	0	0	0.75188	0.469925	2.63158	2.81955	0	0	0	2.06767	1.12782	7.04887	0	0	0	0.18797	0	4.22932
Firmicutes	Clostridia	Clostridiales	Ruminococcaceae	Ruthenibacterium	0.37594	0	0	0	0	0	0	0.75188	0	0.093985	0	0	0	0	0	0	0	0	0	0	0.469925	0.75188	0	0	0	0	0	0	0	0.093985	0.093985	0	0	0	0	0	0.18797	0.845865	0	0	0	0	0	0	0
Candidatus_Saccharibacteria	Saccharibacteria_genera_incertae_sedis	Saccharibacteria_genera_incertae_sedis	Saccharibacteria_genera_incertae_sedis	Saccharibacteria_genera_incertae_sedis	0	0	0	0	0	0	0	0	0	0	0.18797	0	0	0	0	0	0	0	0	0	0	0	0	0.281955	0	0	0	0	0.18797	0	0	0	0.18797	0	0	0	0	0.281955	0	0	0	0.093985	0	0	0
Firmicutes	Clostridia	Clostridiales	Clostridiaceae_1	Sarcina	0	0	0	0	0	0	0	0	0	0	0	0	0	0	0	0	0	0	0	0	0	0	0	0	0	0	0	0	0	0	0	0	0	0	0	0	0	0	0	0	0	0	0	0	0
Actinobacteria	Actinobacteria	Bifidobacteriales	Bifidobacteriaceae	Scardovia	0	0	0	0	0	0	0	0.18797	0	0	0	0	0	0	0	0	0	0	0	0	0	0	0	0	0	0	0	0	0	0	0	0	0	0	0	0	0	0	0	0	0	0	0	0	0
Actinobacteria	Actinobacteria	Actinomycetales	Actinomycetaceae	Schaalia	0	0	0	0	0	0	0.093985	0	0	0	0.37594	0	0	0	0	0	0	0	0	0	0	0	0.657895	0.75188	0.37594	0	0.37594	0	0.281955	0	0.469925	0	1.59774	0	0	0	0.18797	0.18797	0	0	0	0	0	0	0
Bacteroidetes	Chitinophagia	Chitinophagales	Chitinophagaceae	Sediminibacterium	0	0	0	0	0	0	0	0	0	0	0	0	0	0	0	0	0	0	0	0	0	0	0	0	0	0	0	0	0	0	0	0	0	0	0	0	0	0	0	0	0	0	0	0	0
Firmicutes	Negativicutes	Selenomonadales	Selenomonadaceae	Selenomonas	0	0	0.18797	0	0	0	0	0	0	0	0	0	0	0	0	0	0	0	0	0	0	0	0	0.093985	0	0	0	0	0	0.093985	0	0	0.093985	0	0	0	0	0.18797	0	0	0	0	0	0	0
Firmicutes	Clostridia	Clostridiales	Lachnospiraceae	Sellimonas	0.281955	0	0.093985	0	0	0	0	0.093985	0	0	0	0	0	0.281955	0.093985	0	0	0	0	0	0	0	0	0	0	0	0	0	0	0	0.18797	0	0	0	0	0	0	0	0	0	0	0.093985	0	0	0
Actinobacteria	Coriobacteriia	Coriobacteriales	Coriobacteriaceae	Senegalimassilia	0	0	0	0	0	0	0	0	0	0	0	0	0.18797	0	0	0	0	0	0	0	0	0	0	0	0	0	0	0	0	0	0	0	0	0	0	0	0	0	0	0	0	0	0	0	0
Proteobacteria	Gammaproteobacteria	Enterobacterales	Yersiniaceae	Serratia	0	0	0	0	0	0	0	0	0	0	0	0	0	0	0	0	0	0	0	0	0	0	0	0	0	0	0	0	0	0	0	0	0	0	0	0	0	0	0	0	0	0	0	0	0
Firmicutes	Erysipelotrichia	Erysipelotrichales	Erysipelotrichaceae	Sharpea	0	0	0	0	0	0	0	0	0	0	0	0	0	0	0	0	0	0	0	0	0	0	0	0	0	0	0	0	0.18797	0	0	0	0.093985	0	0	0	0	0	0	0	0	0	0	0	0
Proteobacteria	Gammaproteobacteria	Alteromonadales	Shewanellaceae	Shewanella	0	0	0	0	0	0	0	0	0	0	0	0	0	0	0	0.093985	0	0	0	0	0	0	0	0	0	0	0	0	0	0	0	0	0	0	0	0	0	0	0	0	0	0	0	0	0
Actinobacteria	Coriobacteriia	Eggerthellales	Eggerthellaceae	Slackia	0	0	0	0	0	0	0	0	0	0	0	0	0	0	0	0	0	0	0	0	0	0	0	0	0	0	0	0.281955	0	0	0	0	0	0	0.093985	0	0	0	0	0	0	0	0	0	0
Firmicutes	Erysipelotrichia	Erysipelotrichales	Erysipelotrichaceae	Solobacterium	0	0	0	0	0	0	0	0	0	0	0	0	0	0	0.093985	0	0	0	0	0	0	0	0	0	0	0	0	0	0	0	0	0	0	0	0	0	0	0.18797	0	0	0	0	0	0	0
Proteobacteria	Alphaproteobacteria	Sphingomonadales	Sphingomonadaceae	Sphingobium	0	0	0	0	0	0	0	0	0	0	0	0	0	0	0	0	0	0	0	0	0	0	0	0	0	0	0	0	0	0	0	0	0	0.469925	0	0	0	0	0	0	0	0	0	0	0
Proteobacteria	Alphaproteobacteria	Sphingomonadales	Sphingomonadaceae	Sphingomonas	0	0	0	0	0	0	0	0	0	0	0	0	0	0	0	0	0	0	0	0	0	0	0	0	0	0.093985	0	0	0	0	0	0	0	0.37594	0	0	0	0	0	0	0	0	0	0	0
SR1	SR1_genera_incertae_sedis	SR1_genera_incertae_sedis	SR1_genera_incertae_sedis	SR1_genera_incertae_sedis	0	0	0	0	0	0	0	0	0	0	0	0	0	0	0	0	0	0	0	0	0	0	0	0.75188	0	0	0	0	0	0	0	0	0	0	0	0	0	0	0	0	0	0	0	0	0
Firmicutes	Bacilli	Bacillales	Staphylococcaceae	Staphylococcus	0	0	0	0	0.093985	0	0	0	0	0	0	0	0.56391	0	0.093985	0	0	0	0	0	0	0	0.093985	0	0	0	0	0	0	0	0	0.093985	0	0	0	0	0	0	0	0	0	0.093985	0	0	0
Proteobacteria	Gammaproteobacteria	Xanthomonadales	Xanthomonadaceae	Stenotrophomonas	0	0	0	0	0	0	0	0	0	0	0	0	0	0	0	0	0	0	0	0	0	0	0	0	0	0	0	0	0	0	0	0	0	0	0	0	0	0	0	0	0	0	0	0	0
Firmicutes	Clostridia	Clostridiales	Lachnospiraceae	Stomatobaculum	0	0	0	0	0	0	0	0	0	0	0	0	0	0	0	0	0	0	0	0	0	0	0.18797	0	0.56391	0	0	0	0	0	0.093985	0	0	0	0	0	0	0	0	0	0	0	0	0	0
Fusobacteria	Fusobacteriia	Fusobacteriales	Leptotrichiaceae	Streptobacillus	0	0	0	0	0	0	0	0	0	0	0	0	0	0	0	0	0	0	0	0	0	0	0	0	0	0	0	0	0	0	0	0	0.093985	0	0	0	0	0	0	0	0	0	0	0	0
Firmicutes	Bacilli	Lactobacillales	Streptococcaceae	Streptococcus	1.12782	0.93985	1.69173	0.56391	0.845865	1.31579	6.48496	0	4.51128	1.31579	1.97368	0.75188	1.12782	1.2218	1.8797	2.16165	0.845865	10.3383	0.281955	10.8083	4.9812	0.18797	8.36466	6.20301	12.688	13.8158	3.38346	1.12782	3.57143	2.16165	6.8609	3.1015	4.13534	6.29699	0.37594	7.80075	4.79323	6.57895	4.41729	2.44361	8.36466	17.2932	6.20301	7.33083	1.8797
Cyanobacteria_Chloroplast	Chloroplast	Chloroplast	Chloroplast	Streptophyta	0	0	0	0	0	0	0	0	0.281955	0	0	0	0	0	0	0	0	0	0	0	0	0	2.16165	1.2218	0	0	0	0	0	0	0	1.12782	0	0	0	1.31579	0	0	0	0	0	0	0.281955	0	0
Firmicutes	Clostridia	Clostridiales	Ruminococcaceae	Subdoligranulum	0	0	0	0	0	0	0	0	0	0	1.40977	0.469925	0	0	0.281955	0	0	0	0	0	0	0	0	0	0	0	0.093985	0.93985	0	0	0	1.69173	0	0	0	0	0	0	0	0	0	0	0.18797	0	0.093985
Proteobacteria	Gammaproteobacteria	Aeromonadales	Succinivibrionaceae	Succinivibrio	0	0	0	0	0	0	0	0	0	0	0	0	0	0	0	0	0	0	0	0	0	0	0	0	0	0	0	0	0	0	0	0	0.093985	0	0	0	0	0	0	0	0	0	0	0	0
Proteobacteria	Betaproteobacteria	Burkholderiales	Sutterellaceae	Sutterella	2.91353	0.56391	9.02256	0	0.093985	0	0.845865	0.37594	1.12782	0	4.04135	0	0	0	1.50376	0	5.73308	0	0.56391	0	0.37594	0.37594	1.97368	0.18797	0.18797	0	3.7594	0	0	0	0.845865	4.41729	4.9812	0	0.18797	0	2.25564	0.281955	3.57143	0.093985	8.7406	0	3.1015	0.657895	7.5188
Proteobacteria	Betaproteobacteria	Burkholderiales	Comamonadaceae	Tepidimonas	0	0	0	0	0	0	0	0	0	0	0	0	0	0	0	0	0	0	0	0	0	0	0	0	0	0	0	0	0	0	0	0	0	0	0	0	0	0	0	0	0	0	0	1.2218	0
Firmicutes	Clostridia	Clostridiales	Peptostreptococcaceae	Terrisporobacter	0	0	0	0	0	0	0	0	0	0	0	0	0	0	0	0.093985	0	0	0	0	0	0	0	0	0	0	0	0	0	0	0.093985	0	0	0	0	0	0	0	0	0	0	0.281955	0	0	0
Spirochaetes	Spirochaetia	Spirochaetales	Spirochaetaceae	Treponema	0	0	0	0	0	0	0	0	0	0	0	0	0	0	0	0	0	0	0	0	0	0	0	0	2.34962	0	0	0	0	0	0	0	0	0	0	0	0	0.56391	0	0	0	0	0	0	0
Actinobacteria	Actinobacteria	Mycobacteriales	Tsukamurellaceae	Tsukamurella	0	0	0	0	0	0	0	0	0	0	0	0	0	0	0	0.281955	0	0	0	0	0	0	0	0	0	0	0	0	0	0	0	0	0	0	0	0	0	0	0	0	0	0	0	0	0
Firmicutes	Erysipelotrichia	Erysipelotrichales	Erysipelotrichaceae	Turicibacter	0	0	0	0	0	0	0	0	0	0	0	0.093985	0	0.093985	0	0.281955	0	0	0	0	0	0	0	0.18797	0	0	0	0	0.093985	0.18797	0.093985	0	0	0	0	0	0	0	0	0	0	0.281955	0	0	0
Actinobacteria	Actinobacteria	unclassified_Actinobacteria	unclassified_Actinobacteria	unclassified_Actinobacteria	0	0	0	0.37594	0	0	0	0	0	0	0	0	0	0	0	0	0	0	0	0	0	0	0	0	0	0.37594	0.093985	0	0	0	0	0	0	11.0902	0	0	0	0	0	0	0	0	0	0	0
Firmicutes	Bacilli	Lactobacillales	Aerococcaceae	unclassified_Aerococcaceae	0	0	0	0	0	0	0	0	0	0	0.093985	0	0	0	0	0	0	0	0	0	0	0	0	0	0	0	0	0	0	0	0	0	0	0	0	0	0	0	0	0	0	0	0	0	0
Proteobacteria	Alphaproteobacteria	unclassified_Alphaproteobacteria	unclassified_Alphaproteobacteria	unclassified_Alphaproteobacteria	0	6.01504	0	0	1.69173	0	1.2218	0	0	0	0	0	0	1.31579	0	1.31579	0	1.69173	1.03383	0	0.281955	0	0	0	0	0	0	0	0	0.56391	0	0	0	0	0.93985	0	1.40977	0	0	0	0	0	0	0.093985	0
Actinobacteria	Coriobacteriia	Coriobacteriales	Atopobiaceae	unclassified_Atopobiaceae	0.093985	0	0	0	0	0	0	0	0	0	0	0.093985	0	0	0	0	0	0	0	0	0	0	0	0	0	0	0	0	0	0	0.093985	0	0	0	0	0	0	0	0	0	0	0	0	0	0
unclassified_Bacteria	unclassified_Bacteria	unclassified_Bacteria	unclassified_Bacteria	unclassified_Bacteria	1.12782	17.1053	1.8797	15.5075	3.94737	11.0902	4.04135	0.93985	18.985	3.28947	2.72556	1.03383	17.1053	11.4662	1.31579	14.3797	0.281955	34.3985	1.97368	9.58647	1.31579	0.281955	2.16165	0.845865	1.78571	3.47744	1.8797	1.12782	2.53759	10.7143	1.50376	2.16165	0.18797	2.91353	3.1015	1.8797	2.81955	0.281955	2.44361	1.12782	0	6.57895	2.72556	4.41729	0.37594
Bacteroidetes	Bacteroidia	Bacteroidales	Bacteroidaceae	unclassified_Bacteroidaceae	0	0	0	0	0	0	0	0	0	0	0	0	0	0	0	0	0	0	0	0	0	0	0	0	0	0	0	0	0	0	0	0	0	0	0	0	0	0	0	0	0	0	0	0	0
Bacteroidetes	Bacteroidia	Bacteroidales	unclassified_Bacteroidales	unclassified_Bacteroidales	0	0	0	0	0.469925	0	0	0	1.12782	0	0	1.31579	0	0	0	0	0	0	0.18797	0	0	0	0	0	0	0	0	0.37594	0.657895	0	0.56391	0	0.093985	0	0.657895	1.31579	0	0	0	0	0	0	0.469925	0.093985	0
Bacteroidetes	unclassified_Bacteroidetes	unclassified_Bacteroidetes	unclassified_Bacteroidetes	unclassified_Bacteroidetes	0	0	0	0	0	0	0	0.281955	0	0	0	0	0	0	0	0	0	0	0	0	0	0.18797	0	0	0	0	0	0	0	0.093985	0.093985	0	0.093985	0	0	0	0	0.37594	0	0	0	0	0	0	0
Proteobacteria	Betaproteobacteria	unclassified_Betaproteobacteria	unclassified_Betaproteobacteria	unclassified_Betaproteobacteria	0	0	0	0	0	0	0	0	0	0	0	0	0	0	0	0	0	0	0	0	0	0	0	0	0	0	0	0	0	0	0	0	0	0	0	0.845865	0	0	0	0	0	0	0	0	0
Proteobacteria	Alphaproteobacteria	Rhizobiales	Bradyrhizobiaceae	unclassified_Bradyrhizobiaceae	0	0	0	0	0	0	0	0	0	0	0	0	0	0	0	0	0	0	0	0	0	0	0	0	0	0	0	0	0	0	0	0	0	0	0	0	0	0	0	0	0	0	0	0	0
Proteobacteria	Betaproteobacteria	Burkholderiales	unclassified_Burkholderiales	unclassified_Burkholderiales	0	0	0	0	0	0	0	0	0	0	0	2.16165	0.469925	0.18797	0	0	0	0	2.06767	0	0	0	0	0	0	0	0	2.06767	0.657895	0.093985	0	0	0	0	1.78571	0	0	0	0	0	0	0	0	0	0
Firmicutes	Clostridia	unclassified_Clostridia	unclassified_Clostridia	unclassified_Clostridia	0	0	0	0	0	0	0	0.18797	0	0	0	0.18797	0	0.93985	0	0	0	0	0.281955	0	0	0	0	0	0	0	0	0.093985	0	0.75188	0	0	0	0	0	0	0	0	0	0	0	0	0	0	0
Firmicutes	Clostridia	Clostridiales	Clostridiaceae_1	unclassified_Clostridiaceae_1	0	0	0	0	0	0	0	0	0	0	0	0	0	0	0	0	0	0	0	0	0	0	0	0	0	0	0	0	0	0	0	0	0	0	0	0	0	0	0	0	0	0	0	0	0
Firmicutes	Clostridia	Clostridiales	unclassified_Clostridiales	unclassified_Clostridiales	1.50376	2.44361	0	0	2.44361	0	2.91353	1.12782	0	1.59774	0	1.03383	0	1.8797	1.59774	1.8797	0	0	2.16165	3.19549	1.31579	0.37594	0	0.469925	0.93985	1.8797	0.18797	1.12782	0.281955	1.8797	1.78571	0	0.281955	0	2.81955	1.2218	1.40977	0.093985	0	0.56391	0	3.00752	0	0.281955	0
Firmicutes	Clostridia	Clostridiales	Clostridiales_Incertae_Sedis_XIII	unclassified_Clostridiales_Incertae_Sedis_XIII	0	0	0	0	0.093985	0	0	0.56391	0	0	0	0	0	0.469925	0.56391	0	0	0	0	0	0.093985	1.31579	0	0	0	0	0	0.281955	0	1.03383	0.093985	0	0	0	0.18797	0	0	0.657895	0	0.093985	0	0.37594	0	0	0
Proteobacteria	Betaproteobacteria	Burkholderiales	Comamonadaceae	unclassified_Comamonadaceae	0	0	0	0	0	0	0	0	0	0	0	0	0	0	0	0	0	0	0	0	0	0	0	0	0	0	0	0	0	0	0	0	0	0	0	0	0	0	0	0	0	0	0	0	0
Actinobacteria	Coriobacteriia	unclassified_Coriobacteriia	unclassified_Coriobacteriia	unclassified_Coriobacteriia	0	0	0	0	0	0	0	0	0	0	0	0.281955	0	0	0	0	0	0	0.37594	0	0	0	0	0	0	0.56391	0	0	0	0	0	0	0	0	0	0	0	0	0	0	0	0	0	0	0
Proteobacteria	Deltaproteobacteria	unclassified_Deltaproteobacteria	unclassified_Deltaproteobacteria	unclassified_Deltaproteobacteria	0	0	0	0	0	0	0	0	0	0	0	0	0	0	0	0	0	0	0	0	0	0	0	0	0	0	0	0	0	0	0	0	0	0	0	0	0	0	0	0	0	0	0	0	0
Proteobacteria	Deltaproteobacteria	Desulfovibrionales	Desulfovibrionaceae	unclassified_Desulfovibrionaceae	0	0	0	0	0	0	0	0	0	0	0	0	0	0	0	0	0	0	0.469925	0	0.093985	0	0	0	0	0	0	0	0	0.37594	0.093985	0	0	0	0.18797	0	0	0	0	0	0	0	0	0	0
Actinobacteria	Coriobacteriia	Eggerthellales	Eggerthellaceae	unclassified_Eggerthellaceae	0	0	0	0	0	0	0.281955	0	0	0	0	0	0	0.56391	0.093985	0	0	0	0.281955	0	0.18797	0	0	0	0	0	0	0.093985	0	0.18797	0.281955	0	0	0	0	0	0.18797	0	0	0	0	0	0	0	0
Proteobacteria	Gammaproteobacteria	Enterobacterales	unclassified_Enterobacterales	unclassified_Enterobacterales	0	0	0	0	0	0	0	0	0	0	0	0	0	0	0	0	0	0	0	0	0	0	1.59774	0.657895	0	0	0	0	0	0	0	0	0	0	0	0	0	0	0	0	0	0	0	0	0
Proteobacteria	Gammaproteobacteria	Enterobacterales	Enterobacteriaceae	unclassified_Enterobacteriaceae	0	0	0.37594	0	0	0.281955	0	0.75188	4.60526	2.44361	0.093985	0	12.594	0	0	8.27068	0.75188	8.55263	0	0	0	1.03383	10.7143	1.8797	3.47744	17.2932	1.59774	0.281955	1.12782	0.845865	0.75188	11.1842	0.093985	12.312	0.093985	4.60526	0.281955	0.93985	2.34962	2.34962	14.6617	10.6203	2.91353	9.86842	0.75188
Firmicutes	Erysipelotrichia	Erysipelotrichales	Erysipelotrichaceae	unclassified_Erysipelotrichaceae	0	0	0	0	0	0	0	0	0	1.31579	0	0	0	0	0	0	0.56391	0	0	0	0	0.18797	0	0.56391	0	0	0	0	0	0	0	0	0.18797	0	0	0	0	0	0	1.12782	0	1.2218	0	0	0.093985
Cyanobacteria_Chloroplast	Cyanobacteria	Family_I	Family_I	unclassified_Family_I	0	0	0	0	0	0	0	0	0	0	0	0	0	0	0	0	0	0	0	0	0	0	0	0	0	0	0	0	0	0	0	0	0	0	0	0	0	0	0	0	0	0	0	0	0
Firmicutes	unclassified_Firmicutes	unclassified_Firmicutes	unclassified_Firmicutes	unclassified_Firmicutes	0.56391	0	0	0	0.75188	0.18797	0.18797	0	0	0	0	0.37594	0	0.657895	0	0	0	0	0.56391	0	0.281955	0	0	0.093985	0	0	0	1.2218	1.2218	1.40977	0.75188	0	0	0	1.31579	0	0.37594	0	0	0	0	0	0	0.18797	0
Proteobacteria	Gammaproteobacteria	unclassified_Gammaproteobacteria	unclassified_Gammaproteobacteria	unclassified_Gammaproteobacteria	0	0.657895	0.18797	0	0	0	0	0.18797	1.12782	0.093985	0.093985	0	0.657895	0	0.18797	2.34962	0	2.72556	0	0.93985	0.281955	0	0	0	0	0	0.18797	0	0	0	0	0.56391	0	0	0.18797	0	0.093985	0	4.13534	0.093985	0	1.40977	0	0.845865	0.093985
Gemmatimonadetes	Gemmatimonadetes	Gemmatimonadales	Gemmatimonadaceae	unclassified_Gemmatimonadaceae	0	0	0	0	0	0	0	0	0	0	0	0	0	0	0	0	0	0	0	0	0	0	0	0	0	0	0	0	0	0	0	0	0	0	0	0	0	0	0	0	0	0	0	0	0
Firmicutes	Clostridia	Clostridiales	Lachnospiraceae	unclassified_Lachnospiraceae	3.1015	6.01504	6.10902	0.18797	9.02256	4.51128	4.04135	0	0.657895	0	6.67293	6.67293	3.57143	1.97368	2.81955	5.35714	6.20301	2.72556	11.4662	9.02256	2.72556	0	4.60526	3.28947	2.72556	3.1015	5.16917	6.48496	2.44361	3.00752	2.81955	1.78571	3.85338	0.845865	8.55263	6.01504	2.81955	1.78571	0	0	4.88722	3.66541	4.88722	6.95489	4.51128
Firmicutes	Bacilli	Lactobacillales	unclassified_Lactobacillales	unclassified_Lactobacillales	0	0	0	0	0	0	0	0.093985	0	0.18797	0	0	0	0	0	0	0	0	0	0	0	0	0	0	0	0	0	0	0	0	0	0	0	0	0	0	0	0	0	0	0	0	0	0.093985	0
Fusobacteria	Fusobacteriia	Fusobacteriales	Leptotrichiaceae	unclassified_Leptotrichiaceae	0	0	0	0	0	0	0	0	0	0	0	0	0	0	0	0	0	0	0	0	0	0	0	0	0	0	0	0	0.093985	0	0.469925	0	0.281955	0.845865	0	0	0	0.845865	0	0	0	1.97368	0	0	0
Actinobacteria	Actinobacteria	Micrococcales	Microbacteriaceae	unclassified_Microbacteriaceae	0	0	0	0	0	0	0	0	0	0	0	0	0	0	0	0	0	0	0	0	0	0	0	0	0	0	0	0	0	0	0	0	0	0	0	0	0	0	0	0	0	0	0	0	0
Proteobacteria	Gammaproteobacteria	Pseudomonadales	Moraxellaceae	unclassified_Moraxellaceae	0	0	0	0	0	0	0	0	0	0	0	0	0	0	0	0	0	0	0	0	0	0	0	0	0	0	0	0	0	0	0	0	0	0	0	0	0	0	0	0	0	0	0	0	0
Bacteroidetes	Bacteroidia	Bacteroidales	Muribaculaceae	unclassified_Muribaculaceae	0	0	0	0	0	0	0	0	0	0	0	0	0	0	0	0	0	0	0	0	0	0	0	0	0	0	0	0	0	0	0.18797	0	0	0	0	0	0	0	0	0	0	0	0	0	0
Actinobacteria	Actinobacteria	Mycobacteriales	unclassified_Mycobacteriales	unclassified_Mycobacteriales	0	0	0	0	0	0	0	0	0	0	0	0	0	0	0	0	0	0	0	0	0	0.18797	0	0	0	0	0	0	0	0	0	0	0	0	0	0	0	0	0	0	0	0	0	0	0
Proteobacteria	Gammaproteobacteria	Pasteurellales	Pasteurellaceae	unclassified_Pasteurellaceae	0	0	0	0	0	0	0	0.75188	0	0	0	0	0	0	0	0	0	0	0	0	0	0.093985	0	0	0	0	0.657895	0	0	0.18797	0	0	0	0.18797	0	0	0	0.37594	0	0	0	0	0	0	0
Firmicutes	Clostridia	Clostridiales	Peptoniphilaceae	unclassified_Peptoniphilaceae	0	0	0	0	0	0	0	0	0	0	0	0	0	0	0	0	0	0	0	0	0	0	0	0	0	0	0	0	0	0	0	0	0	0	0	0	0	0	0	0	0	0	0	0	0
Firmicutes	Clostridia	Clostridiales	Peptostreptococcaceae	unclassified_Peptostreptococcaceae	0	0	0	0	0	0	0	0	0	0	0	0	0	0	0	0	0	0	0	0	0	0	0	0	0	0	0	0	0	0	0	0	0	0	0	0	0	0.18797	0	0	0	0	0	0	0
Proteobacteria	Alphaproteobacteria	Rhizobiales	Phyllobacteriaceae	unclassified_Phyllobacteriaceae	0	0	0	0	0	0	0	0	0	0	0	0	0	0	0	0	0	0	0	0	0	0	0	0	0	0	0	0	0	0	0	0	0	0	0	0	0	0	0	0	0	0	0	0	0
Bacteroidetes	Bacteroidia	Bacteroidales	Prevotellaceae	unclassified_Prevotellaceae	0.93985	0	0	0	1.2218	0	0	0.093985	0	0	0	0	0.75188	1.2218	1.03383	0	0	0	0.56391	0	0	0.093985	0	0	1.69173	0	0	0	0.37594	0.56391	0.657895	0	0.093985	0	1.2218	0	0	0.93985	0	0	0	0	0	0.093985	0
Actinobacteria	Actinobacteria	Micrococcales	Promicromonosporaceae	unclassified_Promicromonosporaceae	0	0	0	0	0	0	0	0	0	0	0	0	0	0	0	0	0	0	0	0	0	0	0	0	0	0	0	0	0	0	0	0	0	0.18797	0	0	0	0	0	0	0	0	0	0	0
Proteobacteria	unclassified_Proteobacteria	unclassified_Proteobacteria	unclassified_Proteobacteria	unclassified_Proteobacteria	0	0	0	6.67293	0	0	0	0	0.56391	0	0	4.32331	0	0	0	0.845865	0	0.469925	0	0	0	0	0.093985	0	0	0.18797	0	4.88722	0	0	0.281955	0	0.18797	0	0	0.093985	0.37594	0	0	0	0	0	0	0	0
Proteobacteria	Alphaproteobacteria	Rhizobiales	unclassified_Rhizobiales	unclassified_Rhizobiales	0	0	0	0	0	0	0	0	0	0	0	0	0	0	0	0	0	0	0	0	0	0	0	0	0	0	0	0	0	0	0	0	0	0.37594	0	0.469925	0	0	0	0	0	0	0	0	0
Firmicutes	Clostridia	Clostridiales	Ruminococcaceae	unclassified_Ruminococcaceae	11.1842	13.2519	12.0301	0	6.95489	4.60526	13.0639	5.92105	0	2.81955	0.845865	12.688	1.03383	9.30451	13.6278	5.35714	10.6203	3.00752	7.14286	6.29699	14.6617	5.07519	0.281955	3.1015	5.82707	5.73308	1.8797	13.8158	1.31579	8.08271	8.08271	4.41729	10.2444	0.93985	7.5188	3.47744	11.6541	3.47744	4.32331	3.19549	3.47744	2.16165	1.12782	1.97368	8.27068
Firmicutes	Negativicutes	Selenomonadales	Selenomonadaceae	unclassified_Selenomonadaceae	0	0	0	0	0	0	0	0	0	0	0	0	0	0	0	0	0	0	0	0	0	0	0	0	0	0	0	0	0	0	0	0	0	0	0	0	0	0	0	0	0	0	0	0	0
Proteobacteria	Alphaproteobacteria	Sphingomonadales	Sphingomonadaceae	unclassified_Sphingomonadaceae	0	0	0	0	0	0	0	0	0	0	0	0	0	0	0	0	0	0	0	0	0	0	0	0	0	0	0	0	0	0	0	0	0	0	0	0	0	0	0	0	0	0	0	0	0
Proteobacteria	Alphaproteobacteria	Sphingomonadales	unclassified_Sphingomonadales	unclassified_Sphingomonadales	0	0	0	0	0	0	0	0	0	0	0	0	0	0	0	0	0	0	0	0	0	0	0	0	0	0	0	0	0	0	0	0	0	0	0	0	0	0	0	0	0	0	0.281955	0	0
Proteobacteria	Gammaproteobacteria	Aeromonadales	Succinivibrionaceae	unclassified_Succinivibrionaceae	0	0	0	0	0	0	0	0	0	0	0	0	0	0	0	0	0	0	0	0	0	0	0	0	0	0	0	0	0.37594	0	0	0	0	0	0	0	0	0	0	0	0	0	0	0	0
Proteobacteria	Betaproteobacteria	Burkholderiales	Sutterellaceae	unclassified_Sutterellaceae	0	0	0	0	0	0	0	0	0	0	0	0	0	0	0	0	0	0	0	0	0	0	0	0	0	0	0	0	0	0	0	0	0	0	0	0	0	0	0	0	0	0	0	0	0
Actinobacteria	Thermoleophilia	unclassified_Thermoleophilia	unclassified_Thermoleophilia	unclassified_Thermoleophilia	0	0	0	0	0	0	0	0	0	0	0.093985	0	0	0	0	0	0	0	0	0	0	0	0	0	0	0	0	0	0	0	0	0	0	0	0	0	0	0	0	0	0	0	0	0	0
Verrucomicrobia	unclassified_Verrucomicrobia	unclassified_Verrucomicrobia	unclassified_Verrucomicrobia	unclassified_Verrucomicrobia	0	0	0	0	0	0	0	0	0	0	0	0	0	0	0	0	0	0	0	0	0	0	0	0	0	0	0	0	0.18797	0	0	0	0	0	0	0	0	0	0	0	0	0	0	0	0
Bacteroidetes	Flavobacteriia	Flavobacteriales	Weeksellaceae	unclassified_Weeksellaceae	0	0	0	0	0	0	0	0	0	0	0	0	0	0	0	0	0	0	0	0	0	0	0	0	0	0	0	0	0	0	0.093985	0	0	0	0	0	0	0	0	0	0	0	0	0	0
Proteobacteria	Alphaproteobacteria	Rhizobiales	Xanthobacteraceae	unclassified_Xanthobacteraceae	0	0	0	0.93985	0	0	0	0	0	0	0	0	0	0	0	0	0	0	0	0	0	0	0	0	0	0	0	0	0	0	0	0	0	0	0	0	0	0	0	0	0	0	0	0	0
Proteobacteria	Gammaproteobacteria	Xanthomonadales	unclassified_Xanthomonadales	unclassified_Xanthomonadales	0	0	0	0	0	0	0	0	0	0	0	0	0	0	0	0	0	0	0	0	0	0	0	0	0	0	0	0	0	0	0	0	0	0	0	0	0	0	0	0	0	0	0	0	0
Firmicutes	Negativicutes	Veillonellales	Veillonellaceae	Veillonella	0	0	0	0	0	0	0	0	0.18797	0	0	0	0	0	0	0.93985	0.093985	0.56391	0	0	0	0	0.657895	3.1015	1.78571	2.44361	0.093985	0	0.281955	0	0.469925	4.51128	4.60526	1.8797	0	0.469925	0	2.16165	5.16917	0	2.44361	0	1.03383	0	0
Lentisphaerae	Lentisphaeria	Victivallales	Victivallaceae	Victivallis	0.093985	0	0	0	0	0	0	0	0	0	0	0	0	0.093985	0	0	0	0	0	0	0	0	0	0	0	0	0	0	0	0	0	0	0	0	0	0	0	0	0	0	0	0	0	0	0
Actinobacteria	Actinobacteria	Actinomycetales	Actinomycetaceae	Winkia	0	0	0	0	0	0	0	0	0	0	0	0	0	0	0	0	0	0	0	0	0	0	0	0	0	0	0	0	0	0	0	0	0	0	0	0	0	0	0	0	0	0	0	0	0
[truncated: 43 more columns]
